# Supplementary material for: On the reversibility of parasitism: adaptation to a free-living lifestyle via gene acquisitions in the diplomonad Trepomonas sp. PC1
Source: BMC Biol. 2016 Aug 1;14:62. doi: 10.1186/s12915-016-0284-z (PMC4967989; doi:10.1186/s12915-016-0284-z)
Supplement: Additional file 6: Figure S4. — Maximum likelihood phylogeny of 18S ribosomal RNA sequences. 18S sequences from species included in Fig. 1 and environmental sequences were downloaded from the Silva ribosomal RNA database. Taxa in green and black are isolated from environmental sources and host species, respectively. Only bootstrap support values > 50 are shown. (TRE 4366 kb) [file 12915_2016_284_MOESM6_ESM.tre]

((((gi|436835601|ref|YP_007320817.1| [Fibrella aestuarina BUZ 2 B-Bac-Cyt]:0.33005125444962007952,(gi|338211759|ref|YP_004655812.1| [Runella slithyformis DSM 19594 B-Bac-Cyt]:0.17314292260064820250,gi|408672568|ref|YP_006872316.1| [Emticicia oligotrophica DSM 17448 B-Bac-Cyt]:0.14547519221618940288)85:0.08558278976818595174)27:0.04546352016311647204,(gi|517440615|ref|WP_018611473.1| [Segetibacter koreensis B-Bac-Sph]:0.21094812786673025617,gi|551198002|ref|WP_022826072.1| [Hymenobacter norwichensis B-Bac-Cyt]:0.20959483169679568593)49:0.03540909504342405756)8:0.01802374868654363707,(((((gi|518786612|ref|WP_019943901.1| [Dyadobacter beijingensis B-Bac-Cyt]:0.23935687321955986806,(gi|387790291|ref|YP_006255356.1| [Solitalea canadensis DSM 3403 B-Bac-Sph]:0.19036133059100984743,gi|325105785|ref|YP_004275439.1| [Pedobacter saltans DSM 12145 B-Bac-Sph]:0.26899351673917465400)30:0.06023490332600535402)54:0.04753086372666835702,(gi|496327067|ref|WP_009036245.1| [Indibacter alkaliphilus B-Bac-Cyt]:0.21469737359729818005,(gi|518430125|ref|WP_019600332.1| [Rhodonellum psychrophilum B-Bac-Cyt]:0.14462259706222080347,gi|495901373|ref|WP_008625952.1| [Mariniradius saccharolyticus B-Bac-Cyt]:0.25291604711468584910)61:0.07093394080941350932)98:0.14977700158695120281)69:0.06704905497202484632,(gi|551205299|ref|WP_022833349.1| [Cytophagales str. B6 B-Bac]:0.24060844174226511671,((gi|295132239|ref|YP_003582915.1| [Zunongwangia profunda SM-A87 B-Bac-Fla]:0.30699638768871978511,(gi|547930799|ref|WP_022332719.1| [Alistipes B-Bac-Bac]:0.29603283755264414578,(gi|496413470|ref|WP_009122334.1| [Bacteroides clarus B-Bac-Bac]:0.09234142776175088829,gi|493896233|ref|WP_006842119.1| [Dysgonomonas mossii B-Bac-Bac]:0.10525826805290715293)100:0.16306525954188766381)59:0.04691206847444492206)100:0.20550878704255529095,(((gi|225873575|ref|YP_002755034.1| [Acidobacterium capsulatum ATCC 51196 B-Aci-Aci]:0.54584971583917907267,((gi|320106558|ref|YP_004182148.1| [Terriglobus saanensis SP1PR4 B-Aci-Aci]:0.33526297186972420228,gi|374313043|ref|YP_005059473.1| [Granulicella mallensis MP5ACTX8 B-Aci-Aci]:0.21140155438222718587)51:0.04830043154839386288,gi|322437668|ref|YP_004219758.1| [Granulicella tundricola MP5ACTX9 B-Aci-Aci]:0.30366414846837769259)69:0.04718882964169790473)83:0.08561134524852560823,gi|522209459|ref|WP_020716918.1| [Acidobacteriaceae B-Aci-Aci]:0.32358793137876196155)79:0.05856294720668393100,gi|116621756|ref|YP_823912.1| [Candidatus Solibacter usitatus Ellin6076 B-Aci-Sol]:0.22968837045289908216)74:0.04999901831396668522)95:0.08042547953297220220)96:0.08995619001843960238)33:0.05056160210764099744,(gi|496486536|ref|WP_009195106.1| [Cesiribacter andamanensis B-Bac-Cyt]:0.19970926484874299001,(gi|90022636|ref|YP_528463.1| [Saccharophagus degradans 2-40 B-Pro-Gam]:0.40753004732031689050,(gi|332663342|ref|YP_004446130.1| [Haliscomenobacter hydrossis DSM 1100 B-Bac-Sph]:0.36299943574722903783,(gi|519057104|ref|WP_020212979.1| [Flavobacterium rivuli B-Bac-Fla]:0.26154799393238870042,(gi|518501085|ref|WP_019671292.1| [Eudoraea adriatica B-Bac-Fla]:0.21545196428675625344,gi|295136216|ref|YP_003586892.1| [Zunongwangia profunda SM-A87 B-Bac-Fla]:0.25497703177760555615)52:0.06491450094180618857)65:0.08495184742899143659)6:0.02843170749456280441)9:0.04386370389954490079)10:0.03890893244484804753)18:0.05286956944545555259,((TPC1_10001 [Trepomonas]:0.49738478820893811116,((gi|146299326|ref|YP_001193917.1| [Flavobacterium johnsoniae UW101 B-Bac-Fla]:0.29128782696539495811,((gi|495121029|ref|WP_007845844.1| [Chryseobacterium B-Bac-Fla]:0.26696893558053325091,(gi|347536212|ref|YP_004843637.1| [Flavobacterium branchiophilum FL-15 B-Bac-Fla]:0.21501153777030426739,gi|495742123|ref|WP_008466702.1| [Flavobacterium B-Bac-Fla]:0.28940874024858936897)24:0.03612694421512620269)65:0.05115971554629216572,(gi|517456105|ref|WP_018626880.1| [Niabella aurantiaca B-Bac-Sph]:0.21268844997506422545,gi|495862499|ref|WP_008587078.1| [Niabella soli B-Bac-Sph]:0.26660168688863389308)100:0.14347560028076561389)45:0.04343289756151919728)94:0.04648772034554156385,gi|325105783|ref|YP_004275437.1| [Pedobacter saltans DSM 12145 B-Bac-Sph]:0.26818263248165563617)11:0.02985701503603714960)20:0.03645197116853710062,((((gi|551203120|ref|WP_022831170.1| [Cytophagales str. B6 B-Bac]:0.33161421786706835046,(((((gi|295136214|ref|YP_003586890.1| [Zunongwangia profunda SM-A87 B-Bac-Fla]:0.35166438981553777010,((gi|518785504|ref|WP_019942793.1| [Dyadobacter beijingensis B-Bac-Cyt]:0.30728544847115057959,gi|256422601|ref|YP_003123254.1| [Chitinophaga pinensis DSM 2588 B-Bac-Sph]:0.50480116562598842389)60:0.10335900338152050060,(gi|508772947|ref|WP_016169904.1| [Elizabethkingia meningoseptica B-Bac-Fla]:0.70171799134381307450,((gi|493796669|ref|WP_006744676.1| [Bacteroides coprosuis B-Bac-Bac]:0.27273435104504667459,gi|493895807|ref|WP_006841706.1| [Dysgonomonas mossii B-Bac-Bac]:0.21428214241903204007)100:0.54675003428979129794,(((gi|493796668|ref|WP_006744675.1| [Bacteroides coprosuis B-Bac-Bac]:0.21495966425518248100,gi|493895806|ref|WP_006841705.1| [Dysgonomonas mossii B-Bac-Bac]:0.17602044167600278124)90:0.14388056733942508614,((gi|497946683|ref|WP_010260839.1| [Alistipes B-Bac-Bac]:0.32254052845795760929,gi|547879457|ref|WP_022284957.1| [Bacteroides B-Bac-Bac]:0.47929255743022725067)86:0.16102800438598183219,((gi|375256456|ref|YP_005015623.1| [Tannerella forsythia ATCC 43037 B-Bac-Bac]:0.34816131315161186199,(((gi|495938376|ref|WP_008662955.1| [Bacteroides B-Bac-Bac]:0.22458605049031249434,gi|517540299|ref|WP_018710507.1| [Bacteroides barnesiae B-Bac-Bac]:0.26108151833700177225)68:0.06473266994818738240,((gi|479164458|ref|YP_007793192.1| [Bacteroides xylanisolvens XB1A B-Bac-Bac]:0.13799680843671544017,gi|490442870|ref|WP_004313828.1| [Bacteroides B-Bac-Bac]:0.00620711596447745800)100:0.20839467294830832378,(((gi|492477261|ref|WP_005858316.1| [Parabacteroides B-Bac-Bac]:0.00000092589165558834,(gi|496054951|ref|WP_008779458.1| [Bacteroidales B-Bac-Bac]:0.00000092589165558834,gi|150008411|ref|YP_001303154.1| [Parabacteroides distasonis ATCC 8503 B-Bac-Bac]:0.00000092589165558834)83:0.00458542316307505166)100:0.11544673895818378939,(gi|494935365|ref|WP_007661396.1| [Bacteroides B-Bac-Bac]:0.11654821768823900308,gi|319900494|ref|YP_004160222.1| [Bacteroides helcogenes P 36-108 B-Bac-Bac]:0.15003267449504173459)100:0.11999708619787999297)80:0.06122314869868809850,((gi|518369255|ref|WP_019539462.1| [Proteiniphilum acetatigenes B-Bac-Bac]:0.15212023582754757856,gi|498348914|ref|WP_010663070.1| [Marinilabilia salmonicolor B-Bac-Bac]:0.16441924061096793719)47:0.07355238237969707882,(gi|496420935|ref|WP_009129782.1| [Bacteroides oleiciplenus B-Bac-Bac]:0.52663677355462146235,(((gi|510821114|ref|WP_016194579.1| [Arcticibacter svalbardensis B-Bac-Sph]:0.13320762856179729772,gi|489094122|ref|WP_003004006.1| [Sphingobacterium spiritivorum B-Bac-Sph]:0.13001596774229787212)96:0.04593816053974923014,(gi|496946063|ref|WP_009416559.1| [Capnocytophaga B-Bac-Fla]:0.33885248223809716350,gi|340622176|ref|YP_004740628.1| [Capnocytophaga canimorsus Cc5 B-Bac-Fla]:0.19904772914341795076)100:0.17186653846689317615)54:0.03552851989294138896,gi|498105569|ref|WP_010419725.1| [Anaerophaga thermohalophila B-Bac-Bac]:0.21222827708888639120)21:0.01382632076540290730)7:0.01877712776816850559)5:0.03434256019733885473)1:0.02165976533845796748)9:0.04009039896574759926)13:0.03121590778000054786,(gi|493852049|ref|WP_006798975.1| [Dysgonomonas gadei B-Bac-Bac]:0.38352506047464679506,(gi|494848507|ref|WP_007574607.1| [Prevotella multisaccharivorax B-Bac-Bac]:0.22043897363474043716,(gi|547642651|ref|WP_022120678.1| [Prevotella copri B-Bac-Bac]:0.02181067569912194595,gi|547845821|ref|WP_022253120.1| [Prevotella B-Bac-Bac]:0.05547238234854829503)100:0.17827746627312726635)100:0.27761790048253298657)26:0.08760550647457850115)18:0.03529858146821236720)68:0.07094620106657613390,gi|512184072|ref|WP_016410784.1| [Prevotella B-Bac-Bac]:0.36797336479780273777)84:0.09707324145570082885)57:0.07920806897486944165)54:0.07980787193642774335,gi|123321754|ref|XP_001293348.1| [Trichomonas vaginalis G3 E-Tri-Tri]:0.61312993564318385431)100:0.41331599947357505753)74:0.15172545803424550281)25:0.07017498815746134322)18:0.07237570241177819497)14:0.08302213093308158376,(((gi|496100086|ref|WP_008824593.1| [Haloplasma contractile B-Hal-Hal]:0.36206321147979636521,gi|162447586|ref|YP_001620718.1| [Acholeplasma laidlawii PG-8A B-Ten-Mol]:0.56042747484267252389)56:0.12927555444783378480,gi|317130195|ref|YP_004096477.1| [Bacillus cellulosilyticus DSM 2522 B-Fir-Bac]:0.34134738492071514671)43:0.13334937109011854584,(gi|405965304|gb|EKC30686.1| [Crassostrea gigas E-Met-Mol]:0.79415967062714021285,(((gi|430749207|ref|YP_007212115.1| [Thermobacillus composti KWC4 B-Fir-Bac]:0.19744093809803336947,gi|251794512|ref|YP_003009243.1| [Paenibacillus B-Fir-Bac]:0.26609152942068603487)98:0.12170598361945846044,gi|492908636|ref|WP_006039042.1| [Paenibacillus curdlanolyticus B-Fir-Bac]:0.29723206795492890242)88:0.08171650022057427853,((((gi|495539762|ref|WP_008264341.1| [Brevundimonas B-Pro-Alp]:0.30157937834500925245,(gi|556742893|ref|XP_005966965.1| [Pantholops hodgsonii E-Met-Cho]:0.10780965489882030073,gi|16126001|ref|NP_420565.1| [Caulobacter crescentus CB15 B-Pro-Alp]:0.14774841579690023430)100:0.20151218600966189221)100:0.17626763799632147456,(gi|516751973|ref|WP_018083398.1| [Asticcacaulis benevestitus B-Pro-Alp]:0.23262688635706976759,gi|557825997|ref|WP_023454177.1| [Asticcacaulis B-Pro-Alp]:0.24806471486665107595)89:0.09466252710803750581)49:0.05746153837260644520,((gi|517801083|ref|WP_018971291.1| [Rudaea cellulosilytica B-Pro-Gam]:0.31159040072185723025,(gi|516029890|ref|WP_017460473.1| [Dyella ginsengisoli B-Pro-Gam]:0.21483662597441385844,(gi|495081169|ref|WP_007805993.1| [Rhodanobacter spathiphylli B-Pro-Gam]:0.25743820151496094040,(gi|518294608|ref|WP_019464816.1| [Dyella japonica B-Pro-Gam]:0.28949091129396054001,gi|469816765|ref|YP_007588849.1| [Rhodanobacter denitrificans B-Pro-Gam]:0.16824283405748391429)51:0.04275508143419557566)74:0.06719907273914561829)100:0.29472231507442808729)75:0.10071308494038298809,(gi|495719172|ref|WP_008443751.1| [Janthinobacterium B-Pro-Bet]:0.24102943399549617287,gi|89899907|ref|YP_522378.1| [Rhodoferax ferrireducens T118 B-Pro-Bet]:0.20213612927738236480)55:0.06900797719371404293)88:0.10220407100670353406)100:0.21375395792857507238,((((gi|497954136|ref|WP_010268292.1| [Streptomyces B-Act-Act]:0.17193901836600272715,(gi|516761728|ref|WP_018088446.1| [Streptomyces B-Act-Act]:0.28178470815174466724,(gi|256396327|ref|YP_003117891.1| [Catenulispora acidiphila DSM 44928 B-Act-Act]:0.14135354527063997976,(gi|300790186|ref|YP_003770477.1| [Amycolatopsis mediterranei U32 B-Act-Act]:0.13764455029042063638,(gi|521999787|ref|WP_020511058.1| [Actinoplanes globisporus B-Act-Act]:0.25441969854672025209,(gi|284033146|ref|YP_003383077.1| [Kribbella flavida DSM 17836 B-Act-Act]:0.20493535156948017306,(gi|291302469|ref|YP_003513747.1| [Stackebrandtia nassauensis DSM 44728 B-Act-Act]:0.37668539992669691774,(((gi|383776012|ref|YP_005460578.1| [Actinoplanes missouriensis 431 B-Act-Act]:0.04772376680063789706,gi|522012973|ref|WP_020524244.1| [Catelliglobosispora koreensis B-Act-Act]:0.10977574023766656364)76:0.02795747270844546259,gi|408683067|ref|YP_006882894.1| [Streptomyces venezuelae ATCC 10712 B-Act-Act]:0.05718651181640148351)84:0.03589754313222962012,gi|545323989|ref|WP_021598417.1| [Actinomadura madurae B-Act-Act]:0.13888371618186179379)100:0.20232633403104607894)65:0.04279510268885913099)100:0.10261260181723645679)68:0.05820900185759701057)42:0.04446683917027986765)39:0.06249349205393810169)28:0.02693224882462477016)100:0.51509236942302683016,((gi|111220273|ref|YP_711067.1| [Frankia alni ACN14a B-Act-Act]:0.77811090709892016815,gi|111225445|ref|YP_716239.1| [Frankia alni ACN14a B-Act-Act]:0.49259517723646711884)38:0.21118417421812915591,(((gi|522163170|ref|WP_020674378.1| [Amycolatopsis nigrescens B-Act-Act]:0.71718296155379190893,gi|256392895|ref|YP_003114459.1| [Catenulispora acidiphila DSM 44928 B-Act-Act]:0.23319830500615035263)44:0.06309109786669371556,gi|556567578|ref|YP_008736003.1| [Actinoplanes friuliensis DSM 7358 B-Act-Act]:0.34193043770787462377)29:0.07988248735758604613,((gi|291300842|ref|YP_003512120.1| [Stackebrandtia nassauensis DSM 44728 B-Act-Act]:0.45251418096810031022,((gi|497954720|ref|WP_010268876.1| [Streptomyces B-Act-Act]:0.01128348726593900175,gi|495094427|ref|WP_007819250.1| [Streptomyces B-Act-Act]:0.01816967025405295810)100:0.54411507617743271048,((gi|521999695|ref|WP_020510966.1| [Actinoplanes globisporus B-Act-Act]:0.17352684748188687558,gi|256392893|ref|YP_003114457.1| [Catenulispora acidiphila DSM 44928 B-Act-Act]:0.16923664256818687912)100:0.11534699710905770009,(gi|521054806|ref|WP_020386757.1| [Kribbella catacumbae B-Act-Act]:0.14242204445991613060,(gi|517966339|ref|WP_019136547.1| [Cellulomonas B-Act-Act]:0.21354171847299599496,gi|386847560|ref|YP_006265573.1| [Actinoplanes B-Act-Act]:0.11618916888049700409)100:0.05023332132231101560)99:0.11453038779785242041)67:0.08058748731501656770)67:0.03984464619358196735)100:0.18713506784859290644,(gi|357393599|ref|YP_004908440.1| [Kitasatospora setae KM-6054 B-Act-Act]:0.25868628601271231870,((gi|516137724|ref|WP_017568304.1| [Nocardiopsis synnemataformans B-Act-Act]:0.18366752672641323274,(gi|518857149|ref|WP_020013039.1| [Promicromonospora sukumoe B-Act-Act]:0.17802124688184925438,((gi|494723312|ref|WP_007459178.1| [Streptomyces B-Act-Act]:0.12003037670807306658,gi|516790665|ref|WP_018102992.1| [Streptomyces B-Act-Act]:0.11852301790745474463)50:0.06248364247508380459,gi|558542856|gb|EST33837.1| [Streptomyces niveus NCIMB 11891 B-Act-Act]:0.18367265549361316834)79:0.10419348533746973506)44:0.02861587765721703563)74:0.10825666519552466782,gi|517672832|ref|WP_018843040.1| [Streptomyces B-Act-Act]:0.21587666309140560172)69:0.08842165752038837201)100:0.42170678383139564849)14:0.03819395880567727497)45:0.05737290314624782922)17:0.06093092684043692475)5:0.04643277009320745385,((gi|310818807|ref|YP_003951165.1| [Stigmatella aurantiaca DW4/3-1 B-Pro-Del]:0.51709606263616803012,gi|522063218|ref|WP_020574427.1| [Actinopolymorpha alba B-Act-Act]:0.50640947434913641256)28:0.11668961446587744479,(((gi|495184866|ref|WP_007909656.1| [Ktedonobacter racemifer B-Chl-Kte]:0.28494936914267432471,gi|495194074|ref|WP_007918864.1| [Ktedonobacter racemifer B-Chl-Kte]:0.50425591474685949045)71:0.10790434603612905629,(gi|94971179|ref|YP_593227.1| [Candidatus Koribacter versatilis Ellin345 B-Aci-Can]:0.36007484429937164361,(gi|551214935|ref|WP_022842877.1| [Acidobacteriaceae B-Aci-Aci]:0.31205798198978618174,gi|390956665|ref|YP_006420422.1| [Terriglobus roseus DSM 18391 B-Aci-Aci]:0.36669401387895816935)100:0.31558812454944307202)53:0.12471391525449686266)17:0.04926540854359273691,((gi|493237738|ref|WP_006210762.1| [Paenibacillus vortex B-Fir-Bac]:0.27369849646429950107,(gi|516423793|ref|WP_017813191.1| [Paenibacillus B-Fir-Bac]:0.32525880954867775197,gi|492909961|ref|WP_006040367.1| [Paenibacillus curdlanolyticus B-Fir-Bac]:0.52553680574100558598)67:0.10794150499741923810)99:0.23871569551789814656,(((((gi|20808715|ref|NP_623886.1| [Thermoanaerobacter tengcongensis MB4 B-Fir-Clo]:0.30103601045315353524,(gi|310821117|ref|YP_003953475.1| [Stigmatella aurantiaca DW4/3-1 B-Pro-Del]:0.06142593467324022199,gi|528771068|ref|WP_020918155.1| [Cystobacter fuscus B-Pro-Del]:0.06183496426688980113)100:0.34995148669941361641)100:0.67168571126900167290,(gi|182413087|ref|YP_001818153.1| [Opitutus terrae PB90-1 B-Ver-Opi]:0.50272063131752198206,(((((gi|517495803|ref|WP_018666380.1| [Thermobrachium celere B-Fir-Clo]:0.08311439243585620751,gi|496184771|ref|WP_008909278.1| [Caloramator australicus B-Fir-Clo]:0.08461174303591241508)100:0.24280441782963038677,((gi|510834547|ref|WP_016206286.1| [Clostridium sartagoforme B-Fir-Clo]:0.48879165726785445134,(gi|386712752|ref|YP_006179074.1| [Halobacillus halophilus DSM 2266 B-Fir-Bac]:0.24608306230912543877,((gi|317127420|ref|YP_004093702.1| [Bacillus cellulosilyticus DSM 2522 B-Fir-Bac]:0.18603599794643310705,gi|515949918|ref|WP_017380501.1| [Paenisporosarcina B-Fir-Bac]:0.17251666281338814968)93:0.05653348154250951996,(gi|386715678|ref|YP_006182001.1| [Halobacillus halophilus DSM 2266 B-Fir-Bac]:0.22909262879498057397,gi|497882320|ref|WP_010196476.1| [Bacillus B-Fir-Bac]:0.23046969695360980390)59:0.05240725270048702394)77:0.09966314789081616443)53:0.04882086917320236502)62:0.05041664316680362357,((gi|220931264|ref|YP_002508172.1| [Halothermothrix orenii H 168 B-Fir-Clo]:0.21828423603481278414,(gi|493357244|ref|WP_006313790.1| [Clostridiaceae B-Fir-Clo]:0.17024965403896441529,(gi|517584282|ref|WP_018754490.1| [Paenibacillus terrigena B-Fir-Bac]:0.22006251291690617777,gi|497860441|ref|WP_010174597.1| [Bacillus coahuilensis B-Fir-Bac]:0.18618292123507881874)36:0.04108871567103453137)23:0.02124280996091592807)77:0.07314228112920899416,(gi|490765558|ref|WP_004627793.1| [Clostridium termitidis B-Fir-Clo]:0.27911466554406061391,gi|496100958|ref|WP_008825465.1| [Haloplasma contractile B-Hal-Hal]:0.30557370849135684354)68:0.06221679516245440245)93:0.08801193081470615187)77:0.10352163587776248843)29:0.03089400752914144010,((gi|491512641|ref|WP_005370275.1| [Methylomicrobium album B-Pro-Gam]:0.16171048266251841774,gi|493948726|ref|WP_006892636.1| [Methylobacter tundripaludum B-Pro-Gam]:0.10973241734086118526)100:0.30438712420062918884,(gi|490766160|ref|WP_004628394.1| [Clostridium termitidis B-Fir-Clo]:0.57685992879672187694,gi|517058815|ref|WP_018247633.1| [Orenia marismortui B-Fir-Clo]:0.39465259770556071484)57:0.05793094048636805021)43:0.10285505020419055677)18:0.05123241721733940574,gi|302870812|ref|YP_003839448.1| [Caldicellulosiruptor obsidiansis OB47 B-Fir-Clo]:0.48772741146304909865)36:0.06858171173007578114,(gi|182413106|ref|YP_001818172.1| [Opitutus terrae PB90-1 B-Ver-Opi]:0.33172830402557229590,((gi|518820019|ref|WP_019975973.1| [Empedobacter brevis B-Bac-Fla]:0.30311694856402254805,((gi|332663097|ref|YP_004445885.1| [Haliscomenobacter hydrossis DSM 1100 B-Bac-Sph]:0.28836473375453985923,(gi|498212954|ref|WP_010527110.1| [Anaerophaga B-Bac-Bac]:0.26206680150573347099,gi|551197999|ref|WP_022826069.1| [Hymenobacter norwichensis B-Bac-Cyt]:0.19881878475841643916)69:0.07082052431548341298)20:0.04579768092981510719,(gi|519055856|ref|WP_020211731.1| [Flavobacterium rivuli B-Bac-Fla]:0.28108105673984262740,gi|510822199|ref|WP_016195628.1| [Arcticibacter svalbardensis B-Bac-Sph]:0.20090965626529053156)18:0.04042569629574424561)21:0.04495273228117316333)26:0.04249566680585195599,gi|313202727|ref|YP_004041384.1| [Paludibacter propionicigenes WB4 B-Bac-Bac]:0.26641992514641260614)50:0.06537723603298108144)100:0.24791908611439503196)72:0.13836812876264356631)100:0.46360120828756351541)85:0.16788283600387349237,gi|386347260|ref|YP_006045509.1| [Spirochaeta thermophila DSM 6578 B-Spi-Spi]:0.62336280839033508805)49:0.12580479803820787676,(gi|476417449|ref|YP_007554147.1| [Bifidobacterium breve UCC2003 B-Act-Act]:0.62952423291456782728,(gi|489218660|ref|WP_003127142.1| [Enterococcus B-Fir-Bac]:0.47241166738470491415,gi|511072460|ref|WP_016314005.1| [Paenibacillus barengoltzii B-Fir-Bac]:0.30382353028606245982)54:0.09913423421344080833)100:0.23458341175377103727)39:0.08999227370865578446,(gi|154248994|ref|YP_001409819.1| [Fervidobacterium nodosum Rt17-B1 B-The-The]:0.31267201298600139081,gi|517584281|ref|WP_018754489.1| [Paenibacillus terrigena B-Fir-Bac]:0.33622594057906890486)97:0.14770447100492561932)28:0.05940457191837652390)36:0.08662079397270394665)2:0.03445826973077922850)12:0.08777695660575175751)9:0.07209046755169658260,(((gi|383457151|ref|YP_005371140.1| [Corallococcus coralloides DSM 2259 B-Pro-Del]:0.13261770199565775519,gi|488711073|ref|WP_002634956.1| [Myxococcus B-Pro-Del]:0.10656902852975366769)84:0.06250455848953977156,(gi|310821123|ref|YP_003953481.1| [Stigmatella aurantiaca DW4/3-1 B-Pro-Del]:0.11507262202736470713,gi|488705759|ref|WP_002629727.1| [Cystobacter fuscus B-Pro-Del]:0.16075539872975294631)65:0.05562649838790578727)100:0.51141247871043626905,(gi|320332852|ref|YP_004169563.1| [Deinococcus maricopensis DSM 21211 B-Dei-Dei]:0.27521870150620392215,gi|320332858|ref|YP_004169569.1| [Deinococcus maricopensis DSM 21211 B-Dei-Dei]:0.63905054081810286348)56:0.06769626686440313734)59:0.06328557763813234815)8:0.03349870282335239841)9:0.04109539577077121753)6:0.03743600488179592983)28:0.05170096966139400146)3:0.03381720415057278689)17:0.05782627610817996089,((gi|517834515|ref|WP_019004723.1| [Cohnella laeviribosi B-Fir-Bac]:0.18456586582770131977,((gi|494671020|ref|WP_007428961.1| [Paenibacillus B-Fir-Bac]:0.29149068081144896558,gi|494214635|ref|WP_007131160.1| [Paenibacillus lactis B-Fir-Bac]:0.30854993216666076750)100:0.12006623381336256617,gi|498186788|ref|WP_010500944.1| [Paenibacillus elgii B-Fir-Bac]:0.15430041570088845471)100:0.18843865925879829670)86:0.05748468062580487647,(gi|262199405|ref|YP_003270614.1| [Haliangium ochraceum DSM 14365 B-Pro-Del]:0.29281942368059871162,gi|492908637|ref|WP_006039043.1| [Paenibacillus curdlanolyticus B-Fir-Bac]:0.15322602927143710860)93:0.08582231100483063424)82:0.06883843936528875884)32:0.12033536915580916871,gi|425773588|gb|EKV11931.1| [Penicillium digitatum Pd1 E-Fun-Asc]:1.35549321367125297222)98:0.12692628952683893129,((gi|495742410|ref|WP_008466989.1| [Flavobacterium B-Bac-Fla]:0.31795201582465826284,gi|256423351|ref|YP_003124004.1| [Chitinophaga pinensis DSM 2588 B-Bac-Sph]:0.23806154012447203194)100:0.20352883680291355972,gi|375144017|ref|YP_005006458.1| [Niastella koreensis GR20-10 B-Bac-Sph]:0.21821982304487966275)100:0.08608018345587399589)86:0.08731901016818831296)57:0.06040526017363523348,((gi|256425685|ref|YP_003126338.1| [Chitinophaga pinensis DSM 2588 B-Bac-Sph]:0.19381303493399773541,gi|375149357|ref|YP_005011798.1| [Niastella koreensis GR20-10 B-Bac-Sph]:0.17741141338180269060)77:0.06658050348581218136,((gi|326799763|ref|YP_004317582.1| [Sphingobacterium B-Bac-Sph]:0.29578285278566474048,gi|495519781|ref|WP_008244426.1| [Pedobacter B-Bac-Sph]:0.18610348226187656273)78:0.08524227251208434109,gi|498287022|ref|WP_010601178.1| [Pedobacter agri B-Bac-Sph]:0.22345031892541683538)33:0.03938654356869666223)30:0.02591582658217045365)19:0.03100002107372594462,gi|551198001|ref|WP_022826071.1| [Hymenobacter norwichensis B-Bac-Cyt]:0.26134371620538637826)35:0.05220068638505437342,((gi|518925948|ref|WP_020081823.1| [Flavobacterium B-Bac-Fla]:0.31937198189309928820,gi|313202728|ref|YP_004041385.1| [Paludibacter propionicigenes WB4 B-Bac-Bac]:0.31756897362232305859)45:0.06478684646180062068,((gi|471260489|ref|YP_007643345.1| [Micavibrio aeruginosavorus EPB B-Pro-Alp]:0.34070084149591495226,gi|488818644|ref|WP_002731050.1| [Phaeospirillum molischianum B-Pro-Alp]:0.43450416695320603910)99:0.12683209105492440627,(gi|493945644|ref|WP_006889605.1| [Methylobacter tundripaludum B-Pro-Gam]:0.14628931152303736862,gi|521969830|ref|WP_020481101.1| [Methylomonas B-Pro-Gam]:0.15085100429908929187)100:0.17917572229242917370)100:0.25809466904751443561)17:0.03119135017664002515)25:0.05391232983177741966)10:0.04443857708236951393)4:0.03430216058757155212)28:0.02625357025105886505,(gi|518830872|ref|WP_019986814.1| [Rudanella lutea B-Bac-Cyt]:0.21407450669158187284,(gi|517448833|ref|WP_018619652.1| [Spirosoma luteum B-Bac-Cyt]:0.13241318653345868217,gi|496582733|ref|WP_009282572.1| [Fibrisoma limi B-Bac-Cyt]:0.12579005954838748393)53:0.02807618142015170376)89:0.03619713382235142246,gi|387789569|ref|YP_006254634.1| [Solitalea canadensis DSM 3403 B-Bac-Sph]:0.22185093580206177721);

(TPC1_12194 [Trepomonas]:0.90971725593848928870,(gi|253742472|gb|EES99304.1| [Giardia intestinalis ATCC 50581 E-Hex-Gia]:1.04037783912144976561,(TPC1_10032 [Trepomonas]:0.73315406177260933340,(gi|495038741|ref|WP_007764255.1| [Rhizobium B-Pro-Alp]:0.50726012781806850693,(gi|557374380|ref|WP_023395398.1| [Candidatus Halobonum tyrrellensis G22 A-Eur-Hal]:0.32151625005175948901,(((gi|300712006|ref|YP_003737820.1| [Halalkalicoccus jeotgali B3 A-Eur-Hal]:0.12094141519195525381,gi|495272971|ref|WP_007997726.1| [Halorubrum aidingense A-Eur-Hal]:0.18104264234560232816)97:0.38483572123482578942,gi|490155703|ref|WP_004054378.1| [Halococcus morrhuae A-Eur-Hal]:0.33851323595450344417)22:0.08319209963325405188,(gi|495663629|ref|WP_008388208.1| [Halosarcina pallida A-Eur-Hal]:0.32476792064123222170,gi|313116990|ref|YP_004038114.1| [Halogeometricum borinquense DSM 11551 A-Eur-Hal]:0.14445289267051561466)91:0.08293125184746313883)34:0.13398273442109459586)92:0.57170812246429580927)100:1.54505719664322183071)62:0.00000091484397130526)92:0.49850468061257496855,gi|558595042|gb|EST42019.1| [Spironucleus salmonicida E-Hex-Hex]:0.83348701966423466292);

((((gi|515471556|ref|WP_016908883.1| [Streptomyces sulphureus B-Act-Act]:0.17821174436031794741,gi|558538221|gb|EST29451.1| [Streptomycetaceae B-Act-Act]:0.09142399812890962540)49:0.07118697309826108044,(gi|490046156|ref|WP_003948518.1| [Streptomyces albus B-Act-Act]:0.15332614320788748308,(((gi|516787242|ref|WP_018101138.1| [Streptomyces B-Act-Act]:0.03349760395950650976,(gi|490090489|ref|WP_003992443.1| [Streptomyces viridochromogenes B-Act-Act]:0.05013119946545416261,gi|515246771|ref|WP_016824956.1| [Streptomyces viridosporus B-Act-Act]:0.06863573821844307088)100:0.14741802383749649796)42:0.08246921028076559246,gi|374987550|ref|YP_004963045.1| [Streptomyces bingchenggensis BCW-1 B-Act-Act]:0.28960508583610272693)33:0.05097356378541729321,(((gi|471320720|ref|YP_007519750.1| [Streptomyces davawensis JCM 4913 B-Act-Act]:0.16716776092271162790,(gi|518974460|ref|WP_020130335.1| [Streptomyces B-Act-Act]:0.06430215511131866235,gi|498160148|ref|WP_010474304.1| [Streptomyces somaliensis B-Act-Act]:0.27838000132078705162)51:0.10717290893938809238)100:0.38488741956246308451,((((gi|330464958|ref|YP_004402701.1| [Verrucosispora maris AB-18-032 B-Act-Act]:0.04054218759695574215,(gi|517652315|ref|WP_018822523.1| [Salinispora pacifica B-Act-Act]:0.08570722772574698722,gi|315504993|ref|YP_004083880.1| [Micromonospora B-Act-Act]:0.11569712118603003859)37:0.04319745956507721474)98:0.28313482882719581690,gi|517329800|ref|WP_018505292.1| [Frankia B-Act-Act]:0.26558498459081797405)23:0.04819086161965310811,(gi|494758783|ref|WP_007494191.1| [Streptomyces zinciresistens B-Act-Act]:0.32675254669199044200,(gi|357392985|ref|YP_004907826.1| [Kitasatospora setae KM-6054 B-Act-Act]:0.23354610247581239491,(gi|296269283|ref|YP_003651915.1| [Thermobispora bispora DSM 43833 B-Act-Act]:0.40108213113942120520,((gi|336119811|ref|YP_004574588.1| [Microlunatus phosphovorus NM-1 B-Act-Act]:0.19876210875461186589,gi|522066731|ref|WP_020577940.1| [Actinopolymorpha alba B-Act-Act]:0.26482519125325437725)29:0.10737144868984620227,(gi|545325831|ref|WP_021599987.1| [Actinomadura madurae B-Act-Act]:0.13090385287892650212,(gi|269127280|ref|YP_003300650.1| [Thermomonospora curvata DSM 43183 B-Act-Act]:0.00000091402276227716,gi|516127187|ref|WP_017557767.1| [Nocardiopsis baichengensis B-Act-Act]:0.31753908862194674123)22:0.03437889065700187180)57:0.05800325471623405532)9:0.06160706346877839468)2:0.06276679725155413780)0:0.01439129091553257959)2:0.06350858838790175709)0:0.01175105874673423693,((gi|516216748|ref|WP_017620711.1| [Nocardiopsis gilva B-Act-Act]:0.36657843642631032788,(gi|269128210|ref|YP_003301580.1| [Thermomonospora curvata DSM 43183 B-Act-Act]:0.26509812670049898164,(gi|517483147|ref|WP_018653724.1| [Actinomadura flavalba B-Act-Act]:0.49665470473523193329,gi|522030410|ref|WP_020541619.1| [Nonomuraea coxensis B-Act-Act]:0.18731583675482210705)79:0.18124575500106981929)42:0.05581853286152851229)24:0.06246230706754909989,(gi|495756305|ref|WP_008480884.1| [Nitrolancetus hollandicus B-Chl-The]:0.45672074848976201844,gi|490084798|ref|WP_003986799.1| [Streptomyces rimosus B-Act-Act]:0.31865446853006262895)25:0.12314603397956697117)5:0.11673744063946607519)0:0.01486577622082991233)0:0.03219060652628309704,(((((gi|545061413|ref|WP_021434500.1| [Clostridium bifermentans B-Fir-Clo]:0.07880385633493920683,gi|545059797|ref|WP_021432892.1| [Clostridium bifermentans B-Fir-Clo]:0.37387356483531286599)67:0.16228546985406949732,((gi|544690844|ref|WP_021122147.1| [Clostridium sordellii B-Fir-Clo]:0.13360241589727323008,((gi|544984462|ref|WP_021382638.1| [Clostridium difficile B-Fir-Clo]:0.00889573936944421974,(gi|126697756|ref|YP_001086653.1| [Clostridium difficile 630 B-Fir-Clo]:0.00000091402276227716,gi|550527913|ref|WP_022618271.1| [Clostridium difficile B-Fir-Clo]:0.00000091402276227716)99:0.01855480719860775132)97:0.11675965972461359310,gi|493484141|ref|WP_006438964.1| [Clostridium hiranonis B-Fir-Clo]:0.23168698668926279716)37:0.04903372435944312185)40:0.08114245498638240905,(((gi|496298143|ref|WP_009008791.1| [Coprobacillus B-Fir-Ery]:0.00000091402276227716,gi|489634083|ref|WP_003538523.1| [Erysipelotrichaceae B-Fir-Ery]:0.00000091402276227716)100:0.08920498472739973872,(gi|496068001|ref|WP_008792508.1| [Coprobacillus B-Fir-Ery]:0.00000091402276227716,gi|489630939|ref|WP_003535379.1| [Clostridium ramosum B-Fir-Ery]:0.00784924319033687701)100:0.11051715652305112159)98:0.19570107691394864058,gi|545044164|ref|WP_021418975.1| [Clostridium difficile B-Fir-Clo]:0.34994484728625407932)81:0.06686616885572944924)36:0.03699962944102890700)9:0.04445999243253596911,((((TPC1_10045 [Trepomonas]:0.20983298504614972257,(TPC1_12821 [Trepomonas]:0.56098946513244030143,TPC1_14528 [Trepomonas]:0.57641884550251887287)95:0.28357070820952368084)90:0.16105928050893283943,(TPC1_16207 [Trepomonas]:0.20910146644785645997,(TPC1_11775 [Trepomonas]:0.15898903082812973486,TPC1_15346 [Trepomonas]:0.13959364628256087926)71:0.08455816647291977683)97:0.20972574758714074283)64:0.13217713455460203265,((gi|517421040|ref|WP_018592537.1| [Clostridium glycolicum B-Fir-Clo]:0.32229915100125100524,gi|517419761|ref|WP_018591320.1| [Clostridium glycolicum B-Fir-Clo]:0.12754145364579400068)44:0.04771408027859737333,(gi|494081725|ref|WP_007023765.1| [Saccharomonospora paurometabolica B-Act-Act]:0.46102983462676927484,(((gi|511730567|ref|WP_016380326.1| [Lactobacillus paracasei B-Fir-Bac]:0.24210453205900442364,gi|551065083|ref|WP_022796799.1| [Bavariicoccus seileri B-Fir-Bac]:0.19344294403479242450)79:0.17551661622148201358,((gi|518083460|ref|WP_019253668.1| [Lactobacillus reuteri B-Fir-Bac]:0.13200782755147652536,gi|489696870|ref|WP_003601026.1| [Lactobacillus casei group B-Fir-Bac]:0.30647256600090877487)51:0.09271990643023829415,(gi|403515762|ref|YP_006656582.1| [Lactobacillus helveticus R0052 B-Fir-Bac]:0.36100314757300394630,gi|498474773|ref|WP_010779098.1| [Enterococcus gilvus B-Fir-Bac]:0.33725192344454640869)17:0.03153765523319612685)4:0.00000091402276227716)6:0.05200839253732444933,(gi|516193323|ref|WP_017603807.1| [Nocardiopsis alkaliphila B-Act-Act]:0.49877369720668929265,gi|377810120|ref|YP_005005341.1| [Pediococcus claussenii ATCC BAA-344 B-Fir-Bac]:0.25119014108012360786)13:0.00546682107534683052)21:0.09971298078091762884)19:0.05999879830802644365)1:0.03194381411644292568)0:0.04469883741309645803,(((((gi|332980611|ref|YP_004462052.1| [Mahella australiensis 50-1 BON B-Fir-Clo]:0.41882643966534771618,(gi|546158743|ref|WP_021800611.1| [Clostridium intestinale B-Fir-Clo]:0.27652615741736025212,(gi|550917066|ref|YP_008673658.1| [Clostridium saccharobutylicum DSM 13864 B-Fir-Clo]:0.15516557038106579269,gi|489506891|ref|WP_003411764.1| [Clostridium butyricum B-Fir-Clo]:0.19455946175378960317)96:0.13335145169931686415)39:0.07324190699716404129)13:0.07046899066813816503,(gi|517417414|ref|WP_018589131.1| [Clostridium glycolicum B-Fir-Clo]:0.31854913356610808917,(((gi|310658707|ref|YP_003936428.1| [Clostridium sticklandii B-Fir-Clo]:0.29998076125599448805,(gi|491510033|ref|WP_005367667.1| [Clostridiales B-Fir-Clo]:0.06728577084083252335,gi|497216296|ref|WP_009530558.1| [Eubacteriaceae B-Fir-Clo]:0.12173148695477938042)93:0.16738765453656040405)59:0.11386174376240534856,((gi|545621309|ref|WP_021744854.1| [Leptotrichia B-Fus-Fus]:0.23670576303638568572,(gi|257125561|ref|YP_003163675.1| [Leptotrichia buccalis C-1013-b B-Fus-Fus]:0.05151951496591216512,gi|269121299|ref|YP_003309476.1| [Sebaldella termitidis ATCC 33386 B-Fus-Fus]:0.09577797428414047687)90:0.09169571055382591540)90:0.14223958155327109942,(((gi|494496507|ref|WP_007285974.1| [Clostridium bartlettii B-Fir-Clo]:0.00000091402276227716,gi|547453151|ref|WP_022072693.1| [Clostridium bartlettii B-Fir-Clo]:0.00000091402276227716)100:0.12659582651757617100,gi|547452454|ref|WP_022071997.1| [Clostridium bartlettii B-Fir-Clo]:0.04227443271437791167)98:0.11100074050788681645,gi|497585756|ref|WP_009899940.1| [Clostridium difficile B-Fir-Clo]:0.14562475285736473096)90:0.10926600084149136471)27:0.00774539980864960651)21:0.04101293562049385805,gi|545056788|ref|WP_021429937.1| [Clostridium bifermentans B-Fir-Clo]:0.17988231370495214034)27:0.03096957766511852783)12:0.03054801260879574931)1:0.02480473157531726605,(((gi|163856565|ref|YP_001630863.1| [Bordetella petrii DSM 12804 B-Pro-Bet]:0.30587489681284535381,gi|555553606|ref|WP_023276796.1| [Mucispirillum schaedleri B-Def-Def]:0.36248432312468309435)32:0.16258450723039613584,(((gi|552547182|ref|WP_023005234.1| [Halomonas B-Pro-Gam]:0.18146569709108156809,gi|515327781|ref|WP_016854055.1| [Halomonas smyrnensis B-Pro-Gam]:0.23984736906798470590)97:0.24459356469082854657,(gi|488860646|ref|WP_002772885.1| [Leptonema illini B-Spi-Spi]:0.44089130106082258242,gi|494043925|ref|WP_006986044.1| [Cardiobacterium valvarum B-Pro-Gam]:0.40760339378879345551)43:0.09151427910267968813)64:0.08467913303650342893,(gi|522047105|ref|WP_020558314.1| [Thiothrix flexilis B-Pro-Gam]:0.46340166191953341412,gi|489784490|ref|WP_003688381.1| [Lactobacillus mali B-Fir-Bac]:0.46656179606678493954)30:0.11048330553184702862)5:0.14409781614714647913)0:0.00000091402276227716,(gi|496147221|ref|WP_008871728.1| [Desulfonatronospira thiodismutans B-Pro-Del]:0.39023262922522689022,((gi|383754697|ref|YP_005433600.1| [Selenomonas ruminantium subsp. lactilytica TAM6421 B-Fir-Neg]:0.33768531000661666797,((gi|15616233|ref|NP_244538.1| [Bacillus halodurans C-125 B-Fir-Bac]:0.20636881922302829917,gi|489561529|ref|WP_003466060.1| [Gracilibacillus halophilus B-Fir-Bac]:0.23606576946773424885)88:0.17538409495921158943,gi|220930305|ref|YP_002507214.1| [Clostridium cellulolyticum H10 B-Fir-Clo]:0.11469182088534041197)83:0.14059939615802000135)18:0.06570712827156068025,(gi|488771237|ref|YP_007941031.1| [Clostridium pasteurianum BC1 B-Fir-Clo]:0.38331403159709681594,((gi|517492723|ref|WP_018663300.1| [Thermobrachium celere B-Fir-Clo]:0.17545896877725619678,gi|557604201|ref|YP_008772312.1| [Clostridium tetani 12124569 B-Fir-Clo]:0.22603094255905273324)55:0.08297389982143968390,(gi|491510355|ref|WP_005367989.1| [Eubacterium yurii B-Fir-Clo]:0.37309046362480408066,(gi|489911270|ref|WP_003814682.1| [Bifidobacterium bifidum B-Act-Act]:0.26497351061165347330,(gi|499072519|ref|WP_010851417.1| [Tetrasphaera elongata B-Act-Act]:0.26488618111204842442,gi|495201878|ref|WP_007926664.1| [Janibacter hoylei B-Act-Act]:0.09722976615326524297)79:0.08717201928165564662)63:0.07298686925071708187)34:0.03675874761012842135)11:0.07237949575967780880)12:0.04370972702266492926)11:0.03476249319754324413)1:0.03236204449625981749)7:0.10394277525598188960)1:0.01247483222524623132,((gi|547452423|ref|WP_022071966.1| [Clostridium bartlettii B-Fir-Clo]:0.04073483351230590410,gi|517417616|ref|WP_018589318.1| [Clostridium glycolicum B-Fir-Clo]:0.15339995786471033457)99:0.23631459623857853369,gi|544984118|ref|WP_021382309.1| [Clostridium difficile B-Fir-Clo]:0.63101420917319006598)1:0.03697507010075059414)0:0.02055691342674969418,(gi|545030829|ref|WP_021411627.1| [Clostridium difficile B-Fir-Clo]:0.00000091402276227716,gi|384358989|ref|YP_006196844.1| [Clostridium difficile BI1 B-Fir-Clo]:0.00902146715867235653)100:0.32927896192835892641)0:0.02316695577978434423)0:0.02989733673815133871)7:0.09918372340847085578,((gi|389866930|ref|YP_006369171.1| [Modestobacter marinus B-Act-Act]:0.23793148811949665911,gi|389866840|ref|YP_006369081.1| [Modestobacter marinus B-Act-Act]:0.06504393594863208672)39:0.09829142600617511716,(gi|522146450|ref|WP_020657658.1| [Amycolatopsis benzoatilytica B-Act-Act]:0.09474531355902414409,gi|257055125|ref|YP_003132957.1| [Saccharomonospora viridis DSM 43017 B-Act-Act]:0.09037197138152294751)47:0.03948275984249521864)35:0.09953702946272525998)2:0.12085421472771552820,((gi|357394161|ref|YP_004909002.1| [Kitasatospora setae KM-6054 B-Act-Act]:0.40267257880740581211,(gi|493393596|ref|WP_006349741.1| [Streptomyces tsukubaensis B-Act-Act]:0.12259505770575440664,gi|490045268|ref|WP_003947630.1| [Streptomyces B-Act-Act]:0.01008778929462447391)97:0.22478460337712211081)42:0.09953059561702461144,((((gi|517193788|ref|WP_018382606.1| [Streptomyces vitaminophilus B-Act-Act]:0.15813901088946907825,(gi|557417733|ref|WP_023419823.1| [Streptomyces B-Act-Act]:0.07140863209280846891,gi|558538603|gb|EST29813.1| [Streptomyces niveus NCIMB 11891 B-Act-Act]:0.16076758708172378398)32:0.02710516248607457851)32:0.03323391462931458984,(gi|558543808|gb|EST34733.1| [Streptomycetaceae B-Act-Act]:0.12079199095828466182,((gi|495007929|ref|WP_007733941.1| [Rhodococcus qingshengii B-Act-Act]:0.01115668525524231985,gi|490037595|ref|WP_003940018.1| [Rhodococcus erythropolis B-Act-Act]:0.03921193760223649211)100:0.20889184980619537879,(gi|516446643|ref|WP_017835555.1| [Dietzia B-Act-Act]:0.15133851469187151184,((gi|38234197|ref|NP_939964.1| [Corynebacterium diphtheriae NCTC 13129 B-Act-Act]:0.06909171682523690405,gi|534703294|ref|YP_008479111.1| [Corynebacterium argentoratense DSM 44202 B-Act-Act]:0.08994878951863145844)74:0.05305342155876876381,(gi|516909801|ref|WP_018161012.1| [Smaragdicoccus niigatensis B-Act-Act]:0.27373140423036856905,gi|227833519|ref|YP_002835226.1| [Corynebacterium aurimucosum ATCC 700975 B-Act-Act]:0.10203187335831510885)60:0.07191601930494757877)86:0.11710172251122796805)57:0.05107071689588552760)90:0.18532666424054833332)8:0.00212964341553978018)22:0.02923352613012440357,gi|517370727|ref|WP_018545549.1| [Streptomyces B-Act-Act]:0.17966978991758128514)23:0.02473058293803167759,gi|498156939|ref|WP_010471095.1| [Streptomyces somaliensis B-Act-Act]:0.24312709703616222634)35:0.06866979123616870351)7:0.04709451733195951090)1:0.06706671659367800797)2:0.03681668442812990188)23:0.04880840016731942399)6:0.02815869796241931428)22:0.03906080229457242758,(gi|516167145|ref|WP_017590360.1| [Nocardiopsis ganjiahuensis B-Act-Act]:0.23311094800271889294,gi|516211839|ref|WP_017615802.1| [Nocardiopsis salina B-Act-Act]:0.09802124756454647092)96:0.27227307241789744374)53:0.05323244799595085869,(gi|516787240|ref|WP_018101136.1| [Streptomyces B-Act-Act]:0.01871661282163359502,gi|529227305|ref|YP_008388126.1| [Streptomyces collinus Tu 365 B-Act-Act]:0.33632071221668624617)31:0.01927759453714543436,gi|517719084|ref|WP_018889292.1| [Streptomyces B-Act-Act]:0.09773991640076086507);

(((((((gi|547886867|ref|WP_022292020.1| [Staphylococcus B-Fir-Bac]:0.24204326702498624169,gi|547927005|ref|WP_022329066.1| [Firmicutes B-Fir]:0.14811114976590120107)99:0.13664916943529506477,gi|546893031|ref|WP_021902155.1| [Coprobacillus B-Fir-Ery]:0.31302869793196130832)67:0.10704594973398794122,((((gi|547329028|ref|WP_022059887.1| [Corallococcus B-Pro-Del]:0.19178008369342533501,gi|547988639|ref|WP_022371016.1| [Firmicutes B-Fir]:0.08839082158408466394)100:0.19197960066107377930,((gi|488784566|ref|WP_002696973.1| [Treponema phagedenis B-Spi-Spi]:0.34151415062341805573,gi|513873151|ref|WP_016525780.1| [Treponema maltophilum B-Spi-Spi]:0.23747814607919615071)31:0.07308496203133711677,(((gi|488626135|ref|WP_002562837.1| [Atopobium B-Act-Act]:0.11802999452125303992,gi|302334992|ref|YP_003800199.1| [Olsenella uli DSM 7084 B-Act-Act]:0.15506794577765553589)97:0.10011147759193807227,gi|518916450|ref|WP_020072325.1| [Clostridium sporosphaeroides B-Fir-Clo]:0.10804027823166445499)79:0.04085396066899817102,gi|493931398|ref|WP_006875974.1| [Anaerotruncus colihominis B-Fir-Clo]:0.17257622172112055403)53:0.07290387552197041821)5:0.01267555125731294891)18:0.06700240738792641315,(((((gi|547765161|ref|WP_022177098.1| [Oscillibacter B-Fir-Clo]:0.07719261576437651262,gi|546416530|ref|WP_021858398.1| [Bacteria N]:0.10322837756981964596)80:0.06016619635720627662,((gi|518384267|ref|WP_019554474.1| [Zymophilus raffinosivorans B-Fir-Neg]:0.31743499473775438346,gi|545626699|ref|WP_021749055.1| [Oscillibacter B-Fir-Clo]:0.05504278247557635451)48:0.04378351910734910174,gi|547284568|ref|WP_022017846.1| [Firmicutes B-Fir]:0.17751187683724059529)31:0.02687675401987722063)23:0.03577175039978596621,gi|493618590|ref|WP_006570787.1| [Pseudoflavonifractor capillosus B-Fir-Clo]:0.09548871686007588677)52:0.04959353579897175096,gi|511045402|ref|WP_016299330.1| [Lachnospiraceae B-Fir-Clo]:0.13177718029873136674)45:0.03853695888688361132,gi|489241390|ref|WP_003149604.1| [Atopobium rimae B-Act-Act]:0.20642051246508708040)73:0.06499338438070159651)39:0.08704620015495516394,(((gi|548173793|ref|WP_022395378.1| [Coprobacillus B-Fir-Ery]:0.32236683250244907439,(gi|547320384|ref|WP_022051700.1| [Firmicutes B-Fir]:0.41378934567943609357,gi|547859441|ref|WP_022266163.1| [Firmicutes B-Fir]:0.47195529538587782659)62:0.07681980781360080168)63:0.05446089679947966472,(gi|493676223|ref|WP_006626497.1| [Bulleidia extructa B-Fir-Ery]:0.13231740917268783320,gi|493572692|ref|WP_006525907.1| [Solobacterium moorei B-Fir-Ery]:0.15612773301298965567)100:0.18445605166104858674)98:0.18421934570089409933,gi|546852652|ref|WP_021898071.1| [Faecalibacterium B-Fir-Clo]:0.32761576919365037464)17:0.04953347650804142133)9:0.03197188169854649903)5:0.04571764245764543128,(gi|553304450|ref|WP_023049990.1| [Cetobacterium somerae B-Fus-Fus]:0.17498065439900398199,((gi|269120525|ref|YP_003308702.1| [Sebaldella termitidis ATCC 33386 B-Fus-Fus]:0.17607967627985315895,(gi|493859366|ref|WP_006806182.1| [Leptotrichia goodfellowii B-Fus-Fus]:0.17786487808232587238,gi|269123333|ref|YP_003305910.1| [Streptobacillus moniliformis DSM 12112 B-Fus-Fus]:0.21241951479502671485)74:0.05313779190978055317)51:0.03094066453435194777,((gi|510887967|ref|WP_016221645.1| [Dorea B-Fir-Clo]:0.39470610940595135530,gi|291319961|ref|YP_003515219.1| [Mycoplasma agalactiae B-Ten-Mol]:0.54699171662177359376)6:0.06515872678853212863,gi|496726902|ref|WP_009354735.1| [Parvimonas B-Fir-Clo]:0.24351720451932559741)8:0.08090928313922736426)4:0.05229138908740097597)5:0.04228406403838273070)8:0.05324473729588136139,(gi|332664740|ref|YP_004447528.1| [Haliscomenobacter hydrossis DSM 1100 B-Bac-Sph]:0.44405626261527181287,(((gi|520774837|ref|WP_020288187.1| [Osedax symbiont Rs2 B-Pro-Gam]:0.32180317685256087934,gi|547528317|ref|WP_022107169.1| [Clostridium B-Fir-Clo]:0.58264702768872733696)26:0.06968730840121252490,gi|557311880|ref|WP_023387545.1| [Youngiibacter fragilis B-Fir-Clo]:0.33465906254905825046)7:0.04470360438568480449,((gi|491490650|ref|WP_005348386.1| [Aeromonas diversa B-Pro-Gam]:0.22244055576823834608,gi|339500159|ref|YP_004698194.1| [Treponema caldaria DSM 7334 B-Spi-Spi]:0.27482367413875652407)29:0.06378037266739722266,((gi|83644245|ref|YP_432680.1| [Hahella chejuensis KCTC 2396 B-Pro-Gam]:0.20120932048393863623,(((gi|551332904|ref|WP_022952341.1| [Leucothrix mucor B-Pro-Gam]:0.07320066062025229470,gi|167624953|ref|YP_001675247.1| [Shewanella halifaxensis HAW-EB4 B-Pro-Gam]:0.12921878341885004171)95:0.09651913873630180163,(gi|494731274|ref|WP_007467140.1| [Photobacterium B-Pro-Gam]:0.29253922249742253525,(gi|515577304|ref|WP_017010062.1| [Enterovibrio calviensis B-Pro-Gam]:0.14766546967712521066,gi|488496547|ref|WP_002539991.1| [Grimontia B-Pro-Gam]:0.07192637565612972073)100:0.16853998313168053191)57:0.03163346775711411291)58:0.03497760300852718190,gi|517523581|ref|WP_018693789.1| [Algicola sagamiensis B-Pro-Gam]:0.19629157118893492129)23:0.02296311458751469289)26:0.04835222280862178784,((gi|497518874|ref|WP_009833072.1| [Marinomonas B-Pro-Gam]:0.18623098681234512286,gi|495323718|ref|WP_008048464.1| [Reinekea blandensis B-Pro-Gam]:0.15429147241239177246)99:0.12611247599237962458,((((((gi|490205491|ref|WP_004103922.1| [Klebsiella oxytoca B-Pro-Gam]:0.01419633338609098579,(gi|507082981|ref|WP_016153730.1| [Citrobacter B-Pro-Gam]:0.07842346368005599644,gi|311278853|ref|YP_003941084.1| [Enterobacter lignolyticus SCF1 B-Pro-Gam]:0.01130144064171174564)93:0.03487658715734637260)100:0.15561171854595307051,gi|498910423|ref|WP_010845648.1| [Xenorhabdus nematophila B-Pro-Gam]:0.20686631534950267186)44:0.02056003794378445312,(gi|37528179|ref|NP_931524.1| [Photorhabdus luminescens subsp. laumondii TTO1 B-Pro-Gam]:0.19640166856028412612,((gi|496090930|ref|WP_008815437.1| [Enterobacteriaceae B-Pro-Gam]:0.00359559495870957584,gi|490198482|ref|WP_004096999.1| [Hafnia alvei B-Pro-Gam]:0.00000098280411039956)100:0.03526932008490351461,gi|516504039|ref|WP_017892477.1| [Serratia B-Pro-Gam]:0.09515471456187536703)76:0.03518262544269487591)50:0.02056421676861182324)78:0.05692943972521601059,gi|491331276|ref|WP_005189237.1| [Yersinia intermedia B-Pro-Gam]:0.14906802417663742033)100:0.12279485332640821538,(gi|521064733|ref|WP_020396684.1| [Thiothrix disciformis B-Pro-Gam]:0.14907727981460316968,(gi|516894197|ref|WP_018152474.1| [Leeia oryzae B-Pro-Bet]:0.09711154989182246844,(gi|260221346|emb|CBA29816.1| [Curvibacter putative symbiont of Hydra magnipapillata B-Pro-Bet]:0.14834510325510094630,gi|557915482|ref|WP_023472325.1| [Betaproteobacteria B-Pro-Bet]:0.33404779870959544485)71:0.05723217783732000019)41:0.02624542504070212501)86:0.09606761159378762738)67:0.06582720089706751987,(gi|308048102|ref|YP_003911668.1| [Ferrimonas balearica DSM 9799 B-Pro-Gam]:0.14036755868957784266,gi|492968604|ref|WP_006072250.1| [Vibrio shilonii B-Pro-Gam]:0.16241607115481249135)72:0.06023668108426302042)26:0.03911408873123399521)36:0.04449069267487509860)16:0.04268574881775578228)32:0.02268980035163974465)10:0.05338003368594459314)8:0.06917994545016334373)1:0.01223296082291692490,(gi|409739828|gb|EKN40366.1| [Clostridium botulinum CFSAN001627 B-Fir-Clo]:0.13151496855925443041,(gi|310780435|ref|YP_003968767.1| [Ilyobacter polytropus DSM 2926 B-Fus-Fus]:0.18834679754344935132,(((gi|150388538|ref|YP_001318587.1| [Alkaliphilus metalliredigens QYMF B-Fir-Clo]:0.28073119494069631585,(gi|493355469|ref|WP_006312070.1| [Clostridiaceae B-Fir-Clo]:0.14580177819741393930,gi|310659287|ref|YP_003937008.1| [Clostridium sticklandii B-Fir-Clo]:0.39772412654990341174)25:0.02328325444838921440)39:0.02957047796914144544,((gi|518849751|ref|WP_020005641.1| [Brachyspira innocens B-Spi-Spi]:0.46212610598425685193,(gi|160902365|ref|YP_001567946.1| [Petrotoga mobilis SJ95 B-The-The]:0.28932003030509673147,(((gi|304317142|ref|YP_003852287.1| [Thermoanaerobacterium thermosaccharolyticum DSM 571 B-Fir-Clo]:0.18548797265192601413,gi|516998086|ref|WP_018205487.1| [Atribacteria B]:0.40636044339854920926)43:0.04811441161896042734,(gi|345016778|ref|YP_004819131.1| [Thermoanaerobacter wiegelii Rt8.B1 B-Fir-Clo]:0.11623815218199323729,gi|550174913|ref|WP_022588293.1| [Caldanaerobacter subterraneus B-Fir-Clo]:0.12936018216755906796)49:0.02444137323900038433)61:0.07947756297479691145,gi|302340416|ref|YP_003805622.1| [Spirochaeta smaragdinae DSM 11293 B-Spi-Spi]:0.52074306942701586998)44:0.06632978945202265553)50:0.05440627518356676989)21:0.05987194964008121095,((gi|518872288|ref|WP_020028163.1| [gamma proteobacterium SCGC AAA076-F14 B-Pro-Gam]:0.47622047452721777416,gi|519095323|ref|WP_020251198.1| [unclassified candidate division KSB1 B]:0.28584529863176538766)6:0.06523823755740804087,(((gi|496705809|ref|WP_009346320.1| [Peptoniphilus B-Fir-Clo]:0.00763629531090303376,gi|490963091|ref|WP_004824899.1| [Peptoniphilus lacrimalis B-Fir-Clo]:0.00000098280411039956)100:0.15353623771065766368,gi|492764593|ref|WP_005956744.1| [Peptoniphilus harei B-Fir-Clo]:0.12873432820706937063)100:0.29483698492707149930,((gi|547742173|ref|WP_022155628.1| [Firmicutes B-Fir]:0.43330846254548355256,gi|385799153|ref|YP_005835557.1| [Halanaerobium praevalens DSM 2228 B-Fir-Clo]:0.32903500588050982323)56:0.12648255940172209444,(((gi|497395250|ref|WP_009709463.1| [Desmospora B-Fir-Bac]:0.34684812808183351773,(gi|522140286|ref|WP_020651495.1| [Massilia niastensis B-Pro-Bet]:0.10192035097956909928,(gi|516713714|ref|WP_018059582.1| [Oxalobacteraceae B-Pro-Bet]:0.16301958148274078853,gi|516490073|ref|WP_017878517.1| [Janthinobacterium B-Pro-Bet]:0.15212652486590441669)61:0.03562032623631480877)100:0.25891043370782840238)33:0.03893164853500780120,(((((((gi|517073230|ref|WP_018262048.1| [Methylobacterium B-Pro-Alp]:0.27200418720323416011,gi|347759607|ref|YP_004867168.1| [Gluconacetobacter xylinus NBRC 3288 B-Pro-Alp]:0.32610836547609950431)55:0.08673412775515527973,gi|116625711|ref|YP_827867.1| [Candidatus Solibacter usitatus Ellin6076 B-Aci-Sol]:0.41778959624313272148)35:0.04283382243098318720,((gi|374332414|ref|YP_005082598.1| [Pseudovibrio B-Pro-Alp]:0.37048483715623048429,((gi|493989798|ref|WP_006932548.1| [Labrenzia aggregata B-Pro-Alp]:0.01878680810783847285,gi|552542391|ref|WP_023000802.1| [Labrenzia B-Pro-Alp]:0.02852966797662734658)100:0.22386713068789795833,(gi|328543177|ref|YP_004303286.1| [Polymorphum gilvum SL003B-26A1 B-Pro-Alp]:0.17316531678544747064,gi|518808625|ref|WP_019964579.1| [Pannonibacter phragmitetus B-Pro-Alp]:0.15228695390811913812)77:0.07544259026397272250)49:0.03746901300734745144)99:0.15368090314064802859,(((gi|496500735|ref|WP_009209018.1| [Aurantimonas manganoxydans B-Pro-Alp]:0.23050237208417520551,gi|518842574|ref|WP_019998464.1| [Aureimonas ureilytica B-Pro-Alp]:0.34724963481173493074)61:0.08547699788284701672,(((gi|159044654|ref|YP_001533448.1| [Dinoroseobacter shibae DFL 12 B-Pro-Alp]:0.14488866905593342227,(gi|495310360|ref|WP_008035108.1| [Rhodobacterales B-Pro-Alp]:0.05248730395207387711,gi|518902063|ref|WP_020057938.1| [alpha proteobacterium SCGC AAA076-C03 B-Pro-Alp]:0.05939549748651252320)100:0.25663787687156552897)100:0.32645475533108775368,((gi|495404418|ref|WP_008129117.1| [Phyllobacterium B-Pro-Alp]:0.26037324725537430714,(gi|517238636|ref|WP_018427454.1| [Hoeflea B-Pro-Alp]:0.10163756624721285993,gi|337269283|ref|YP_004613338.1| [Mesorhizobium opportunistum WSM2075 B-Pro-Alp]:0.10893010701464619916)100:0.10315185223341302723)80:0.05455479917786271865,(gi|494067736|ref|WP_007009805.1| [Nitratireductor aquibiodomus B-Pro-Alp]:0.17007294277624601664,gi|110633618|ref|YP_673826.1| [Chelativorans B-Pro-Alp]:0.15995038573003389493)74:0.04430754482920624265)80:0.05363584968232925493)77:0.06566263522390188012,(((gi|517003595|ref|WP_018208307.1| [Sinorhizobium medicae B-Pro-Alp]:0.06159425453525169125,gi|517051061|ref|WP_018239879.1| [Rhizobium B-Pro-Alp]:0.07681687709861476088)87:0.04192858539970031884,gi|558649881|ref|WP_023516800.1| [Shinella zoogloeoides B-Pro-Alp]:0.09882549490020603455)79:0.04057806729234145204,((gi|222086165|ref|YP_002544697.1| [Agrobacterium radiobacter K84 B-Pro-Alp]:0.05648049803486174941,gi|517256366|ref|WP_018445184.1| [Rhizobium B-Pro-Alp]:0.07236106977519585204)51:0.02259457261398789552,gi|489611623|ref|WP_003516064.1| [Agrobacterium B-Pro-Alp]:0.12894198997970782172)43:0.03291568742188718394)100:0.25955323008963188114)43:0.02449590652859910678)50:0.04926245165309934421,((((gi|497515794|ref|WP_009829992.1| [Rhodobacteraceae B-Pro-Alp]:0.29760630695534112666,(gi|518886455|ref|WP_020042330.1| [Salipiger mucosus B-Pro-Alp]:0.17975094645694633666,(gi|495075684|ref|WP_007800509.1| [Pelagibaca bermudensis B-Pro-Alp]:0.05738723468134830641,gi|496159910|ref|WP_008884417.1| [Citreicella B-Pro-Alp]:0.11781048342079171454)78:0.06821698845896513597)94:0.07926044325651576683)40:0.05559222856873399787,((gi|492491370|ref|WP_005863170.1| [Sagittula stellata B-Pro-Alp]:0.24363885445862151768,(gi|544666889|ref|WP_021100248.1| [Thalassobacter arenae B-Pro-Alp]:0.17173603437078044376,(gi|497827202|ref|WP_010141358.1| [Oceanicola B-Pro-Alp]:0.20585752395609910326,(gi|339503350|ref|YP_004690770.1| [Roseobacter litoralis Och 149 B-Pro-Alp]:0.21641838733684096163,(gi|494186538|ref|WP_007119548.1| [Oceanibulbus indolifex B-Pro-Alp]:0.15936142722036186758,(gi|99081180|ref|YP_613334.1| [Ruegeria B-Pro-Alp]:0.07025474950240050143,gi|400754375|ref|YP_006562743.1| [Phaeobacter gallaeciensis 2.10 B-Pro-Alp]:0.06988229698646880594)97:0.09450082087126612795)52:0.02781381694851520897)89:0.05914440686604980485)24:0.04386830624907351456)3:0.02015881354926610941)1:0.02615010159514841170,((gi|495604226|ref|WP_008328805.1| [Maritimibacter alkaliphilus B-Pro-Alp]:0.22293629294499875404,gi|516540951|ref|WP_017928576.1| [Loktanella hongkongensis B-Pro-Alp]:0.19192619227543936122)26:0.03807845126912726835,(gi|550956457|ref|WP_022704833.1| [Pseudorhodobacter ferrugineus B-Pro-Alp]:0.26858772017505633256,gi|294677356|ref|YP_003577971.1| [Rhodobacter capsulatus SB 1003 B-Pro-Alp]:0.21985878598318595034)20:0.05599591996422201290)8:0.03599136654325009455)5:0.04382484966747027255)14:0.04745140270515643688,((gi|495460919|ref|WP_008185611.1| [Rhodobacteraceae B-Pro-Alp]:0.39243973698579653897,(gi|518899333|ref|WP_020055208.1| [alpha proteobacterium SCGC AAA015-O19 B-Pro-Alp]:0.48513402551606693569,gi|518888167|ref|WP_020044042.1| [alpha proteobacterium SCGC AAA298-K06 B-Pro-Alp]:0.58489450358369399208)56:0.07911528265557311868)48:0.15780011059446577559,gi|119384550|ref|YP_915606.1| [Paracoccus denitrificans PD1222 B-Pro-Alp]:0.22333194699700720243)3:0.00633259865650890631)95:0.12579152920896349843,gi|497081252|ref|WP_009462977.1| [Ahrensia B-Pro-Alp]:0.38009454277667681366)20:0.03155504995332240881)37:0.03269789549594969563)58:0.05516320811850656397)77:0.08454402465164147229,(gi|522079534|ref|WP_020590743.1| [Kiloniella laminariae B-Pro-Alp]:0.39557796320418819880,gi|288957151|ref|YP_003447492.1| [Azospirillum B-Pro-Alp]:0.45994284408648189455)17:0.04528569624386713510)23:0.06141876741203372569,(gi|550984923|ref|WP_022733017.1| [Thalassospira lucentensis B-Pro-Alp]:0.49417285289938306381,(((gi|557684180|ref|YP_008787646.1| [Streptomyces rapamycinicus NRRL 5491 B-Act-Act]:0.27978218934113735505,((gi|516550595|ref|WP_017933416.1| [Nocardioides B-Act-Act]:0.18546043749920212984,gi|495631379|ref|WP_008355958.1| [Nocardioidaceae B-Act-Act]:0.22710534898706630225)56:0.06634933648750845903,gi|470180239|ref|YP_007566283.1| [Ilumatobacter coccineus YM16-304 B-Act-Act]:0.22685472083666344267)40:0.06432548717562378005)44:0.06116020171666856908,gi|226357022|ref|YP_002786762.1| [Deinococcus deserti VCD115 B-Dei-Dei]:0.46134914157342604701)100:0.15628758444169751907,gi|518232526|ref|WP_019402734.1| [Chelatococcus B-Pro-Alp]:0.37837801020951139508)25:0.07312065523891557450)2:0.02114807863907138333)5:0.08080187828497700786,(((((gi|157364815|ref|YP_001471582.1| [Thermotoga lettingae TMO B-The-The]:0.74033502783104931932,(gi|383787181|ref|YP_005471750.1| [Fervidobacterium pennivorans DSM 9078 B-The-The]:0.29282238062786930533,gi|150021123|ref|YP_001306477.1| [Thermosipho melanesiensis BI429 B-The-The]:0.49354694297278278725)97:0.10892391689884843575)92:0.20506054858994235413,gi|383788488|ref|YP_005473057.1| [Caldisericum exile AZM16c01 B-Cal-Cal]:0.60645897058165221249)46:0.12285276523011651184,(TPC1_10098 [Trepomonas]:0.85388242174870343515,gi|218961302|ref|YP_001741077.1| [Candidatus Cloacamonas acidaminovorans str. Evry B-Can]:0.70070330694080662504)50:0.13878715288297827080)68:0.13810497523254644525,gi|320161656|ref|YP_004174881.1| [Anaerolinea thermophila UNI-1 B-Chl-Ana]:0.69614304931735848658)24:0.10018685796036487512,(gi|397667650|ref|YP_006509187.1| [Legionella pneumophila subsp. pneumophila B-Pro-Gam]:0.63256507701090325391,(gi|521956997|ref|WP_020468602.1| [Zavarzinella formosa B-Pla-Pla]:0.81507228382000196376,(gi|289163793|ref|YP_003453931.1| [Legionella longbeachae NSW150 B-Pro-Gam]:0.24747570559387349620,gi|498340715|ref|WP_010654871.1| [Fluoribacter dumoffii B-Pro-Gam]:0.13860131935286057470)100:0.37312481014588161354)45:0.17358439017504426194)25:0.07581409189485092959)8:0.08669445693850338919)1:0.05912642432053455410,((((gi|497434304|ref|WP_009748502.1| [Actinomyces B-Act-Act]:0.61771836585546902043,gi|134097818|ref|YP_001103479.1| [Saccharopolyspora erythraea NRRL 2338 B-Act-Act]:0.34454564951854810273)100:0.29849859521856725308,gi|551291818|ref|WP_022911915.1| [Frankia B-Act-Act]:0.59894188886879073941)96:0.22465770555880174020,(gi|51893085|ref|YP_075776.1| [Symbiobacterium thermophilum IAM 14863 B-Fir-Clo]:0.45677001900528702016,(gi|262199123|ref|YP_003270332.1| [Haliangium ochraceum DSM 14365 B-Pro-Del]:0.71558369413005495918,gi|493960006|ref|WP_006903573.1| [Thermaerobacter subterraneus B-Fir-Clo]:0.57161771734940425294)57:0.19488250816668983845)7:0.04456288574616933118)15:0.14809895269344341973,((((gi|512916817|ref|XP_004928733.1| [Bombyx mori E-Met-Art]:0.59749159446514121807,((gi|530609611|ref|XP_005296443.1| [Chrysemys picta bellii E-Met-Cho]:0.10635785683745646590,(gi|527267337|ref|XP_005151800.1| [Melopsittacus undulatus E-Met-Cho]:0.04976577472190409773,(gi|524984760|ref|XP_005040350.1| [Ficedula albicollis E-Met-Cho]:0.02654813082482574901,(((gi|542147688|ref|XP_005482838.1| [Zonotrichia albicollis E-Met-Cho]:0.02562629137836736418,gi|543275823|ref|XP_005426453.1| [Geospiza fortis E-Met-Cho]:0.00360207514566909717)80:0.01055974034480375127,2_gi|449482069|ref|XP_002197643.2| [Taeniopygia guttata E-Met-Cho]:0.17149289593396541131)34:0.00389789201067107733,gi|543369519|ref|XP_005527986.1| [Pseudopodoces humilis E-Met-Cho]:0.01462984652874526996)41:0.00330969802120628783)87:0.05658086478299394900)81:0.04616937356870011444)100:0.08140795638336581486,(gi|94536980|ref|NP_001035392.1| [Danio rerio E-Met-Cho]:0.09846655629011255573,(gi|432862967|ref|XP_004069961.1| [Oryzias latipes E-Met-Cho]:0.12114261563115728826,(gi|542222978|ref|XP_005451026.1| [Oreochromis niloticus E-Met-Cho]:0.01715397016449417972,(gi|548351817|ref|XP_005728189.1| [Pundamilia nyererei E-Met-Cho]:0.00339986470273239251,gi|499026094|ref|XP_004563791.1| [Maylandia zebra M-Cho-Cra]:0.00000098280411039956)97:0.01647371141290901106)100:0.06154849738679017690)99:0.08081595858233950325)100:0.14003619738776926229)98:0.09508260191812636930)65:0.14786868038213338283,(gi|255079726|ref|XP_002503443.1| [Micromonas E-Vir-Chl]:0.45992520440138612292,(gi|290991247|ref|XP_002678247.1| [Naegleria gruberi strain NEG-M E-Het-Sch]:0.43307524972948080455,((gi|548861848|gb|ERN19219.1| [Amborella trichopoda E-Vir-Str]:0.14178902801791659627,(((((gi|224059266|ref|XP_002299797.1| [Populus trichocarpa E-Vir-Str]:0.07139666224213156442,gi|225435907|ref|XP_002266954.1| [Vitis vinifera E-Vir-Str]:0.07466297859606324527)51:0.02003293607483164207,gi|502181946|ref|XP_004516912.1| [Cicer arietinum E-Vir-Str]:0.09811240150662178805)35:0.01622556651646032272,(gi|508785551|gb|EOY32807.1| [Theobroma cacao E-Vir-Str]:0.07904064428439977474,gi|460410479|ref|XP_004250655.1| [Solanum lycopersicum E-Vir-Str]:0.21024913029905215045)7:0.01396205665134261746)19:0.03499257719865316724,(gi|30694792|ref|NP_564574.2| [Arabidopsis thaliana E-Vir-Str]:0.02189183781287592362,gi|557089719|gb|ESQ30427.1| [Eutrema salsugineum E-Vir-Str]:0.02460199808635634214)100:0.14845471352739170179)24:0.03272127310367613229,gi|527200446|gb|EPS67878.1| [Genlisea aurea E-Vir-Str]:0.23911625241077635873)19:0.02471886622899346214)91:0.12354630561146043299,gi|168061912|ref|XP_001782929.1| [unknown N]:0.33111574138833338443)77:0.08205737181809404091)21:0.05596892705939132684)13:0.05787838799711891857)12:0.07852378248455270382,(gi|330806412|ref|XP_003291164.1| [Dictyostelium purpureum E-Dic-Dic]:0.61620312866539195262,(gi|530727152|gb|EQC25394.1| [Saprolegnia diclina VS20 E-Sap-Sap]:0.49091159821308200106,gi|299116399|emb|CBN74664.1| [Ectocarpus siliculosus E-Pha-Ect]:0.57489069004921566908)55:0.11818629296527623229)16:0.04959130253065211630)71:0.14595395832673513370,((gi|517297148|ref|WP_018485966.1| [Rhizobium leguminosarum B-Pro-Alp]:0.19042401370386360937,(gi|493373686|ref|WP_006329996.1| [Mesorhizobium B-Pro-Alp]:0.15269025832708996160,gi|550962451|ref|WP_022710762.1| [Pseudochrobactrum B-Pro-Alp]:0.26654335014060648312)55:0.06353734803197996772)100:0.27130015935150009199,(gi|162455024|ref|YP_001617391.1| [Sorangium cellulosum So ce56 B-Pro-Del]:0.31330586165683088629,gi|357384128|ref|YP_004898852.1| [Pelagibacterium halotolerans B2 B-Pro-Alp]:0.20867430364168892964)99:0.17944186779858820047)94:0.14019179564611317090)10:0.05392734972976414437)0:0.01916311417221840466)6:0.10227600196039772495)5:0.04668204213355844900,(((gi|498196639|ref|WP_010510795.1| [SAR324 cluster B-Pro-Del]:0.00651013813769082874,gi|297172252|gb|ADI23230.1| [uncultured nuHF2 cluster B]:0.00429153704382161626)100:0.49544698809377735182,((gi|515753203|ref|WP_017185803.1| [Alkalibacillus haloalkaliphilus B-Fir-Bac]:0.29604681910014168933,(gi|492400447|ref|WP_005832208.1| [Brevibacillus B-Fir-Bac]:0.09581780906510935225,gi|515820974|ref|WP_017251727.1| [Brevibacillus brevis B-Fir-Bac]:0.33303221314347891679)89:0.08679230486582505122)99:0.11112843237849315270,gi|550988874|ref|WP_022736306.1| [Laceyella sacchari B-Fir-Bac]:0.34837854777449284160)56:0.06227976689905301982)39:0.08834852397464981744,(((gi|518999465|ref|WP_020155340.1| [Caldibacillus debilis B-Fir-Bac]:0.27300256457020022349,gi|523590748|ref|WP_020756101.1| [Geobacillus B-Fir-Bac]:0.23546116956765550388)63:0.06468556933966836120,(((gi|510930343|ref|WP_016250846.1| [Enterococcus cecorum B-Fir-Bac]:0.24662788816286407290,((gi|515479615|ref|WP_016912883.1| [Staphylococcus vitulinus B-Fir-Bac]:0.33915803281715445339,((((gi|549143340|emb|CCV66095.1| [Acholeplasma brassicae B-Ten-Mol]:0.32776814719072727700,(gi|496373619|ref|WP_009082609.1| [Eubacterium B-Fir-Clo]:0.00000098280411039956,gi|491507360|ref|WP_005364996.1| [Eubacterium yurii B-Fir-Clo]:0.00000098280411039956)100:0.22355456396148107312)95:0.07167726482063949134,(gi|517189770|ref|WP_018378588.1| [Streptococcus ovis B-Fir-Bac]:0.18025933283082404279,(gi|493752615|ref|WP_006701526.1| [Facklamia ignava B-Fir-Bac]:0.27685403732607827276,(gi|490773431|ref|WP_004635649.1| [Dolosigranulum pigrum B-Fir-Bac]:0.20066803902932120462,(gi|491797237|ref|WP_005605227.1| [Granulicatella adiacens B-Fir-Bac]:0.05887852311629206831,gi|557370374|ref|WP_023392515.1| [Abiotrophia defectiva B-Fir-Bac]:0.05620957224678879705)100:0.06767248877569741194)98:0.08421496054945021292)98:0.11167396416924507685)66:0.05971492328013251055)82:0.07418252112520586083,gi|445924219|ref|WP_000002074.1| [Staphylococcus aureus B-Fir-Bac]:0.29205826889138652991)70:0.07630769566099761259,gi|544683254|ref|WP_021115220.1| [Haemophilus parasuis B-Pro-Gam]:0.26396691835214680655)31:0.04453189410565523004)94:0.12829579387481704345,(gi|493883901|ref|WP_006830104.1| [Planococcus antarcticus B-Fir-Bac]:0.21782246632976495770,(gi|495573184|ref|WP_008297763.1| [Bhargavaea cecembensis B-Fir-Bac]:0.14201438500714314017,(gi|393199350|ref|YP_006461192.1| [Solibacillus silvestris StLB046 B-Fir-Bac]:0.13321031128588989301,(gi|497989806|ref|WP_010303962.1| [Kurthia B-Fir-Bac]:0.15913119837712422222,(gi|490346755|ref|WP_004226737.1| [Lysinibacillus B-Fir-Bac]:0.00000098280411039956,gi|169829353|ref|YP_001699511.1| [Lysinibacillus sphaericus C3-41 B-Fir-Bac]:0.01110121267469926266)100:0.08605016556783585957)83:0.04851187844509722430)57:0.03617506465935761001)49:0.04598010538377552553)34:0.03083679586948555665)8:0.02808895737548491520)4:0.01530745942006863508,((gi|489864487|ref|WP_003768089.1| [Listeria innocua B-Fir-Bac]:0.19081504809471788731,gi|495865351|ref|WP_008589930.1| [Salimicrobium B-Fir-Bac]:0.20734248111744404963)36:0.02139746144713097070,(gi|498217290|ref|WP_010531446.1| [Lentibacillus jeotgali B-Fir-Bac]:0.21354739358459332021,(gi|518244351|ref|WP_019414559.1| [Paenisporosarcina B-Fir-Bac]:0.10347385231335011480,gi|495909724|ref|WP_008634303.1| [Halobacillus B-Fir-Bac]:0.33445469983397807523)51:0.06853483761881451475)36:0.06743036432271821978)6:0.01743772429389450762)45:0.10322683601837891187,gi|518071892|ref|WP_019242100.1| [Bacillus B-Fir-Bac]:0.24847542851315573831)22:0.03123623714356292200)28:0.05278336084525922511,gi|297584799|ref|YP_003700579.1| [Bacillus selenitireducens MLS10 B-Fir-Bac]:0.39328304759665877466)39:0.02980945354795702315)4:0.03460039446275326586)28:0.09782286165144614409)15:0.05428664402782365506)6:0.02985396028802649038)2:0.06059183138791370687)2:0.04406048679156946563)5:0.06390500365638286662,gi|544699230|ref|WP_021130350.1| [Clostridium sordellii B-Fir-Clo]:0.20185022413122541418)8:0.05910402815243554625)4:0.04321237210265098383)4:0.06783888891897819906)38:0.01272545929766183241,(gi|517495868|ref|WP_018666445.1| [Thermobrachium celere B-Fir-Clo]:0.05795450652857733753,gi|496183273|ref|WP_008907780.1| [Caloramator australicus B-Fir-Clo]:0.12983649985319853370)66:0.04865690013716991030,gi|374341007|ref|YP_005097743.1| [Marinitoga piezophila KA3 B-The-The]:0.14851792863911431053);

(gi|147677115|ref|YP_001211330.1| [Pelotomaculum thermopropionicum SI B-Fir-Clo]:0.00311863073726037585,(((gi|167628143|ref|YP_001678642.1| [Heliobacterium modesticaldum Ice1 B-Fir-Clo]:0.10922040674618674339,gi|497298607|ref|WP_009612824.1| [Desulfosporosinus B-Fir-Clo]:0.04561123247529721286)20:0.01502576812952403917,((((gi|495686853|ref|WP_008411432.1| [Desulfotomaculum hydrothermale B-Fir-Clo]:0.16568024880847481706,gi|331270493|ref|YP_004396985.1| [Clostridium botulinum BKT015925 B-Fir-Clo]:0.16644337680025605986)33:0.11037245524867929369,(gi|325290476|ref|YP_004266657.1| [Syntrophobotulus glycolicus DSM 8271 B-Fir-Clo]:0.14505888317336138038,(gi|496455302|ref|WP_009164147.1| [Pyramidobacter piscolens B-Syn-Syn]:0.15058220273993630500,((gi|548307956|ref|WP_022498585.1| [Firmicutes B-Fir]:0.02258768318175856035,(((gi|550889706|ref|YP_008663798.1| [Adlercreutzia equolifaciens DSM 19450 B-Act-Act]:0.11264412926797953696,(gi|511073614|ref|WP_016315140.1| [Anaerotruncus B-Fir-Clo]:0.03014589093749226595,(gi|497078616|ref|WP_009461876.1| [Lachnospiraceae B-Fir-Clo]:0.06959937565312959706,gi|490161234|ref|WP_004059896.1| [Eubacterium plexicaudatum B-Fir-Clo]:0.05589947585651017237)17:0.01816859961617070529)31:0.05882099595280609189)2:0.00195519207844712219,gi|546437130|ref|WP_021861391.1| [Dorea B-Fir-Clo]:0.04603825750430358410)7:0.01666430365004540476,(((((gi|545616494|ref|WP_021740461.1| [Clostridiales B-Fir-Clo]:0.09904148207303761775,(gi|547855919|ref|WP_022262800.1| [Butyrivibrio B-Fir-Clo]:0.00000087300027767376,gi|545436908|ref|WP_021674722.1| [Peptostreptococcaceae B-Fir-Clo]:0.12702191653176558850)70:0.06522516712150107365)28:0.10597667415158809612,gi|547765726|ref|WP_022177637.1| [Oscillibacter B-Fir-Clo]:0.00000087300027767376)10:0.07951044196843812251,(gi|548307010|ref|WP_022497726.1| [Megasphaera elsdenii B-Fir-Neg]:0.10982340083428303312,gi|548356696|ref|WP_022517080.1| [Roseburia B-Fir-Clo]:0.00000087300027767376)24:0.01523837871972101056)0:0.05879243359590301254,gi|547881240|ref|WP_022286663.1| [Ruminococcus B-Fir-Clo]:0.00000087300027767376)0:0.04222469834743453748,(gi|495395249|ref|WP_008119949.1| [Bacteria N]:0.03310518112344308650,((((gi|493842775|ref|WP_006789874.1| [Anaeroglobus geminatus B-Fir-Neg]:0.17872901471860958011,(gi|479159849|ref|YP_007789118.1| [butyrate-producing B-Fir-Clo]:0.07379148838128081478,(gi|333997553|ref|YP_004530165.1| [Treponema primitia ZAS-2 B-Spi-Spi]:0.10157930120745098379,gi|518385316|ref|WP_019555523.1| [Zymophilus raffinosivorans B-Fir-Neg]:0.09834419988883393027)33:0.03657657995511155724)11:0.02897817055802276096)1:0.03127956364807390338,(gi|497929061|ref|WP_010243217.1| [Acetivibrio cellulolyticus B-Fir-Clo]:0.04284598687801670358,gi|495672562|ref|WP_008397141.1| [Clostridium B-Fir-Clo]:0.03691177073047403889)23:0.00884726577096459250)0:0.03325390492065576770,((gi|491566653|ref|WP_005424238.1| [Ruminococcus obeum B-Fir-Clo]:0.00000087300027767376,gi|547804413|ref|WP_022213857.1| [Blautia B-Fir-Clo]:0.00000087300027767376)95:0.01502853963983609084,(gi|545639767|ref|WP_021751000.1| [Oscillibacter B-Fir-Clo]:0.04888505342795945730,gi|493620659|ref|WP_006572856.1| [Pseudoflavonifractor capillosus B-Fir-Clo]:0.04629891980665923334)12:0.00000087300027767376)20:0.00016286085244872087)0:0.03551712884401452691,gi|479167341|ref|YP_007795840.1| [Coprococcus B-Fir-Clo]:0.02977608627314243944)0:0.02985395291296986942)0:0.00000087300027767376)0:0.05289128105458193452)1:0.03823040938286661333)2:0.01577673350839236752,gi|187251322|ref|YP_001875804.1| [Elusimicrobium minutum Pei191 B-Elu-Elu]:0.15781759313549720281)4:0.03499083979552014556)28:0.08428470894464339114)14:0.03822554466550748958)14:0.04185796720883856736,gi|332800487|ref|YP_004461986.1| [Tepidanaerobacter acetatoxydans Re1 B-Fir-Clo]:0.04484381231612191016)0:0.00000087300027767376,(((gi|294102884|ref|YP_003554742.1| [Aminobacterium colombiense DSM 12261 B-Syn-Syn]:0.01688209422176718127,(((gi|545669393|ref|WP_021775674.1| [Jonquetella B-Syn-Syn]:0.14244123515042017569,gi|493345285|ref|WP_006302076.1| [Aminomonas paucivorans B-Syn-Syn]:0.03308029428661385385)47:0.03527339304561227795,(gi|269793341|ref|YP_003318245.1| [Thermanaerovibrio acidaminovorans DSM 6589 B-Syn-Syn]:0.07867738156876175060,gi|491900160|ref|WP_005660405.1| [Dethiosulfovibrio peptidovorans B-Syn-Syn]:0.05242019395510696955)34:0.03349621654137337201)14:0.02535646382748324087,gi|357420475|ref|YP_004933467.1| [Thermovirga lienii DSM 17291 B-Syn-Syn]:0.00000087300027767376)29:0.04203629850538110474)67:0.08110675382324195049,(((((gi|253698791|ref|YP_003019980.1| [Geobacter B-Pro-Del]:0.18611666900331463870,gi|300087927|ref|YP_003758449.1| [Dehalogenimonas lykanthroporepellens BL-DC-9 B-Chl-Deh]:0.04608645180454383483)21:0.01519647056523320064,(((((gi|397690107|ref|YP_006527361.1| [Melioribacter roseus P3M-2 B-Ign-Ign]:0.04564905581418428338,gi|383791414|ref|YP_005475988.1| [Spirochaeta africana DSM 8902 B-Spi-Spi]:0.24002657288236650679)34:0.07565196290290231163,((gi|297570277|ref|YP_003691621.1| [Desulfurivibrio alkaliphilus AHT2 B-Pro-Del]:0.06830397748369418376,(gi|494503749|ref|WP_007293210.1| [delta proteobacterium MLMS-1 B-Pro-Del]:0.01817750436800861027,gi|545641602|ref|YP_008590353.1| [Desulfovibrio gigas DSM 1382 = ATCC 19364 B-Pro-Del]:0.14911526887248252593)20:0.02562749150322217451)38:0.06279067912655657280,(gi|51246680|ref|YP_066564.1| [Desulfotalea psychrophila LSv54 B-Pro-Del]:0.01443058449253022471,gi|320353247|ref|YP_004194586.1| [Desulfobulbus propionicus DSM 2032 B-Pro-Del]:0.00000087300027767376)85:0.07699271276180874590)40:0.04646627460740861137)17:0.05050951047278900291,(gi|557300495|ref|WP_023377781.1| [Smithella B-Pro-Del]:0.12033266248626363348,gi|308274288|emb|CBX30887.1| [uncultured Desulfobacterium B-Pro-Del]:0.04131069296064776575)28:0.02059339255267658361)22:0.04121726281287003968,(((gi|218780181|ref|YP_002431499.1| [Desulfatibacillum alkenivorans AK-01 B-Pro-Del]:0.11981368206252281106,gi|407474841|ref|YP_006789241.1| [Clostridium acidurici 9a B-Fir-Clo]:0.13645897430347317392)25:0.05368875885910851659,(gi|116750867|ref|YP_847554.1| [Syntrophobacter fumaroxidans MPOB B-Pro-Del]:0.12211085175811516035,gi|218886091|ref|YP_002435412.1| [Desulfovibrio vulgaris str. Miyazaki F B-Pro-Del]:0.10464658196119409894)44:0.04596086961224253586)12:0.02697502692738971627,(gi|328953019|ref|YP_004370353.1| [Desulfobacca acetoxidans DSM 11109 B-Pro-Del]:0.10642028489024157878,(gi|490177043|ref|WP_004075673.1| [Desulfobacter postgatei B-Pro-Del]:0.08733797125949654960,(gi|224371119|ref|YP_002605283.1| [Desulfobacterium autotrophicum HRM2 B-Pro-Del]:0.05483192494060343258,gi|550916269|ref|WP_022669248.1| [Desulfospira joergensenii B-Pro-Del]:0.11513286420416407596)42:0.05127604425537010679)39:0.06122411908061010238)15:0.06494131028192590138)3:0.00000087300027767376)1:0.02996112004739939771,(gi|495789154|ref|WP_008513733.1| [Dethiobacter alkaliphilus B-Fir-Clo]:0.24438972619739735004,((gi|256829602|ref|YP_003158330.1| [Desulfomicrobium baculatum DSM 4028 B-Pro-Del]:0.17693483725959904818,gi|527027067|ref|WP_020878217.1| [Desulfococcus multivorans B-Pro-Del]:0.04633382513514840845)21:0.05284456701788741578,gi|516837080|ref|WP_018123573.1| [Desulfovibrio oxyclinae B-Pro-Del]:0.07582386124447669518)5:0.03264794593833705155)2:0.02282514928944308352)0:0.04194320471815154300)0:0.02290080203328203820,(((gi|435852062|ref|YP_007313648.1| [Methanomethylovorans hollandica DSM 15978 A-Eur-Met]:0.05493610013165760309,(gi|294496467|ref|YP_003542960.1| [Methanohalophilus mahii DSM 5219 A-Eur-Met]:0.01274182055055987466,((((gi|298676028|ref|YP_003727778.1| [Methanohalobium evestigatum Z-7303 A-Eur-Met]:0.04720443968275199464,gi|336477675|ref|YP_004616816.1| [Methanosalsum zhilinae DSM 4017 A-Eur-Met]:0.11043134487742056749)40:0.03761655381983956825,gi|333978702|ref|YP_004516647.1| [Desulfotomaculum kuznetsovii DSM 6115 B-Fir-Clo]:0.09194112364372890311)11:0.02968947928412149148,gi|20091978|ref|NP_618053.1| [Methanosarcina acetivorans C2A A-Eur-Met]:0.00581060688458321772)5:0.02301895985145338552,(gi|91773444|ref|YP_566136.1| [Methanococcoides burtonii DSM 6242 A-Eur-Met]:0.05008386593320200003,gi|410670244|ref|YP_006922615.1| [Methanolobus psychrophilus R15 A-Eur-Met]:0.09218414346011466476)50:0.03422187478832715291)6:0.02633829181618340190)7:0.01107088172810146223)85:0.24377866836847258969,gi|404493327|ref|YP_006717433.1| [Pelobacter carbinolicus DSM 2380 B-Pro-Del]:0.05823778044796926179)0:0.03429919885814805558,(((((gi|169832180|ref|YP_001718162.1| [Candidatus Desulforudis audaxviator MP104C B-Fir-Clo]:0.09714951630430718188,(gi|147921367|ref|YP_684819.1| [Methanocella arvoryzae MRE50 A-Eur-Met]:0.07948592528947540092,gi|126178852|ref|YP_001046817.1| [Methanoculleus marisnigri JR1 A-Eur-Met]:0.00000087300027767376)24:0.01549738754224118213)1:0.00000087300027767376,(((gi|494526221|ref|WP_007315673.1| [Methanolinea tarda A-Eur-Met]:0.00000087300027767376,gi|432331077|ref|YP_007249220.1| [Methanoregula formicica SMSP A-Eur-Met]:0.04518570989187428721)23:0.01539385430896953767,gi|490180182|ref|WP_004078799.1| [Methanoplanus limicola A-Eur-Met]:0.06082273229801833658)21:0.01496377766181049458,((gi|88603438|ref|YP_503616.1| [Methanospirillum hungatei JF-1 A-Eur-Met]:0.06307476576642914723,gi|490139080|ref|WP_004039434.1| [Methanofollis liminatans A-Eur-Met]:0.00000087300027767376)35:0.01476656781591581535,gi|219851370|ref|YP_002465802.1| [Methanosphaerula palustris E1-9c A-Eur-Met]:0.01512460698920114512)39:0.01612135387044138016)10:0.01474798421266815783)12:0.06930896249606399717,((gi|189499478|ref|YP_001958948.1| [Chlorobium phaeobacteroides BS1 B-Chl-Chl]:0.03618963205560246643,(((gi|193212160|ref|YP_001998113.1| [Chlorobaculum parvum NCIB 8327 B-Chl-Chl]:0.05351382319838080687,gi|194335316|ref|YP_002017110.1| [Pelodictyon phaeoclathratiforme BU-1 B-Chl-Chl]:0.06206173473521295336)78:0.02178062380135872486,(gi|194333946|ref|YP_002015806.1| [Prosthecochloris aestuarii DSM 271 B-Chl-Chl]:0.08465905542591549426,gi|406983536|gb|EKE04715.1| [uncultured B]:0.06909260893284301097)46:0.05627516480106535546)23:0.07150219406664261312,(((gi|313203266|ref|YP_004041923.1| [Paludibacter propionicigenes WB4 B-Bac-Bac]:0.03995007630339119514,(gi|339499619|ref|YP_004697654.1| [Treponema caldaria DSM 7334 B-Spi-Spi]:0.17969842948056158338,gi|547252585|ref|WP_021988163.1| [Odoribacter B-Bac-Bac]:0.04637582429014881075)31:0.05730235718362880482)39:0.05435026495452256051,(((((gi|297537625|ref|YP_003673394.1| [Methylotenera versatilis 301 B-Pro-Bet]:0.21368396521605917404,gi|313203348|ref|YP_004042005.1| [Paludibacter propionicigenes WB4 B-Bac-Bac]:0.21070721128976122039)30:0.00000087300027767376,((gi|493887262|ref|WP_006833376.1| [Erythrobacter B-Pro-Alp]:0.23545012168743328917,(gi|492777141|ref|WP_005961292.1| [endosymbiont of Riftia pachyptila B-Pro-Gam]:0.13337765526333064670,(gi|497848248|ref|WP_010162404.1| [Sphingomonas B-Pro-Alp]:0.17825349974141913023,(gi|496258967|ref|WP_008972352.1| [Bradyrhizobium B-Pro-Alp]:0.11327278176339443394,gi|94967507|ref|YP_589555.1| [Candidatus Koribacter versatilis Ellin345 B-Aci-Can]:0.39447453097185414261)31:0.04596867943997904465)33:0.07861100805244555789)17:0.03952129268609789331)26:0.08718815154530236422,gi|171058237|ref|YP_001790586.1| [Leptothrix cholodnii SP-6 B-Pro-Bet]:0.15979088591716858470)30:0.08642894503559542252)86:0.23120027403631390750,((((((gi|547915153|ref|WP_022317905.1| [Dorea B-Fir-Clo]:0.15229226752456789806,gi|517427236|ref|WP_018598287.1| [Blautia producta B-Fir-Clo]:0.18901557419042713803)40:0.08144131143080529656,((gi|493489621|ref|WP_006444357.1| [Clostridium hylemonae B-Fir-Clo]:0.26897333668410727814,(gi|488644937|ref|WP_002581573.1| [Clostridium butyricum B-Fir-Clo]:0.28715793907998782286,gi|492746890|ref|WP_005947047.1| [Fusobacterium varium B-Fus-Fus]:0.20200508230707675539)19:0.04752443396840826811)13:0.06700228395876416110,(gi|495995569|ref|WP_008720148.1| [Clostridiales B-Fir-Clo]:0.21064052725556042800,gi|545395507|ref|WP_021635782.1| [Clostridium B-Fir-Clo]:0.48001461102899589672)23:0.11235924158970433950)9:0.05441936626697296137)4:0.03542460650139207107,(gi|547847250|ref|WP_022254467.1| [Firmicutes B]:0.37648149793956209308,(gi|488772891|ref|YP_007942685.1| [Clostridium pasteurianum BC1 B-Fir-Clo]:0.25020244591399021239,gi|379010466|ref|YP_005268278.1| [Acetobacterium woodii DSM 1030 B-Fir-Clo]:0.12810223183949689951)39:0.07887804023190835012)13:0.04826404291735075097)7:0.13096373845813807923,gi|545641729|ref|YP_008590480.1| [Desulfovibrio gigas DSM 1382 = ATCC 19364 B-Pro-Del]:0.33087982539840510299)7:0.14894689801186783429,(((gi|515879218|ref|WP_017309801.1| [Fischerella B-Cya-Sti]:0.00000087300027767376,(gi|497071162|ref|WP_009457639.1| [Fischerella B-Cya-Sti]:0.00000087300027767376,((gi|516250263|ref|WP_017654226.1| [Microchaete B-Cya-Nos]:0.02575755580474186832,((gi|518318737|ref|WP_019488944.1| [Calothrix B-Cya-Nos]:0.02625652913466168525,((gi|298492140|ref|YP_003722317.1| [Nostoc azollae 0708 B-Cya-Nos]:0.07969011811221886343,gi|497471757|ref|WP_009785955.1| [Lyngbya B-Cya-Osc]:0.09716449470136705180)34:0.05616138816458157712,gi|434405954|ref|YP_007148839.1| [Cylindrospermum stagnale PCC 7417 B-Cya-Nos]:0.01505274604426872290)1:0.01049141408431278344)2:0.01361347859735898697,((gi|427729506|ref|YP_007075743.1| [Nostoc B-Cya-Nos]:0.00000087300027767376,(gi|495511254|ref|WP_008235899.1| [Richelia intracellularis B-Cya-Nos]:0.05718294471832848641,(((((gi|497242583|ref|WP_009556805.1| [Oscillatoriales cyanobacterium JSC-12 B-Cya-Osc]:0.02652663116508373678,gi|493685638|ref|WP_006635751.1| [Microcoleus vaginatus B-Cya-Osc]:0.01278653758263420190)52:0.02748789374982624212,gi|515855726|ref|WP_017286354.1| [Leptolyngbya boryana B-Cya-Osc]:0.02633965526281385749)1:0.00000087300027767376,gi|518317099|ref|WP_019487306.1| [Oscillatoria formosa B-Cya-Osc]:0.01323179814553808280)9:0.01198170136309120379,(gi|428305684|ref|YP_007142509.1| [Crinalium epipsammum PCC 9333 B-Cya-Osc]:0.03997390513059603107,((gi|493499452|ref|WP_006453977.1| [Synechococcus B-Cya-Osc]:0.12045027849874126447,gi|218440278|ref|YP_002378607.1| [Cyanothece B-Cya-Osc]:0.04261770895165410689)47:0.03920725343425877918,(((gi|550277203|ref|WP_022603722.1| [Rubidibacter lacunae B-Cya-Osc]:0.10893017460529522134,(gi|428779921|ref|YP_007171707.1| [Dactylococcopsis salina PCC 8305 B-Cya-Osc]:0.01258315148963442057,gi|428777267|ref|YP_007169054.1| [Halothece B-Cya-Osc]:0.00000087300027767376)74:0.02531339490738098233)9:0.00000087300027767376,(gi|493040661|ref|WP_006106245.1| [Coleofasciculus chthonoplastes B-Cya-Osc]:0.05463713424726574647,(gi|428222009|ref|YP_007106179.1| [Synechococcus B-Cya-Osc]:0.15655288626749611081,(gi|518331588|ref|WP_019501795.1| [Pseudanabaena B-Cya-Osc]:0.16474509104562037876,gi|434392123|ref|YP_007127070.1| [Gloeocapsa B-Cya-Osc]:0.03244684733340893329)18:0.00561159644329492328)16:0.04321941390767545382)4:0.01293490630888448865)4:0.01307660916682563262,gi|158334026|ref|YP_001515198.1| [Acaryochloris marina MBIC11017 B-Cya-Osc]:0.09094901455879864094)1:0.00000087300027767376)1:0.01940921979388164631)1:0.01426749273626440329)1:0.01457059455476944487,gi|493208901|ref|WP_006195047.1| [Nodularia spumigena B-Cya-Nos]:0.01267854736702046271)1:0.00000087300027767376)2:0.01332250979334690874)1:0.01301357955300000944,(gi|75906564|ref|YP_320860.1| [Anabaena variabilis ATCC 29413 B-Cya-Nos]:0.00000087300027767376,gi|515868992|ref|WP_017299611.1| [Nodosilinea nodulosa B-Cya-Osc]:0.11482381341301735322)13:0.01340564487606270457)0:0.01397458266621377961)0:0.00000087300027767376)1:0.00000087300027767376,((gi|516356186|ref|WP_017746219.1| [Scytonema hofmanni B-Cya-Nos]:0.00000087300027767376,gi|515887551|ref|WP_017318134.1| [Mastigocladopsis repens B-Cya-Sti]:0.01289769426174912706)73:0.04150673833965521503,gi|515379305|ref|WP_016874988.1| [Chlorogloeopsis B-Cya-Sti]:0.01202555598979043912)31:0.02720989328859799855)1:0.01287761432643579583)2:0.03871158155079455765)96:0.66368260803906409251,(TPC1_10119 [Trepomonas]:0.33855677312129550671,(gi|410667907|ref|YP_006920278.1| [Thermacetogenium phaeum DSM 12270 B-Fir-Clo]:0.59228339182425460141,(gi|471193679|ref|XP_004253886.1| [Entamoeba invadens IP1 E-Ent]:0.57845998431782230664,gi|262193410|ref|YP_003264619.1| [Haliangium ochraceum DSM 14365 B-Pro-Del]:0.28041077579086581828)81:0.17982847139939656111)7:0.11569419785172178894)3:0.00000087300027767376)9:0.14032159401117977326,(gi|357419141|ref|YP_004932133.1| [Thermovirga lienii DSM 17291 B-Syn-Syn]:0.43789834740913285982,((((gi|496371702|ref|WP_009080692.1| [Eubacterium B-Fir-Clo]:0.32821844260546195748,((gi|496544335|ref|WP_009250410.1| [Lachnospiraceae B-Fir-Clo]:0.31008190216246334092,gi|547248589|ref|WP_021984249.1| [Clostridium B-Fir-Clo]:0.09775443943452122308)22:0.05828435188668879691,gi|332798911|ref|YP_004460410.1| [Tepidanaerobacter acetatoxydans Re1 B-Fir-Clo]:0.16803259338752182805)7:0.01301780989486663737)9:0.02859668067124359475,((gi|488673270|ref|WP_002602059.1| [Clostridium hathewayi B-Fir-Clo]:0.24070036639158251535,gi|187932999|ref|YP_001886353.1| [Clostridium botulinum B str. Eklund 17B B-Fir-Clo]:0.15002572765704552671)41:0.05039258254736291714,(gi|510895116|ref|WP_016228250.1| [Lachnospiraceae B-Fir-Clo]:0.11194941015202607149,gi|495812857|ref|WP_008537436.1| [Megamonas B-Fir-Neg]:0.69004987191889755049)1:0.00000087300027767376)0:0.07614213965104579818)0:0.03643804039334667261,(gi|545397481|ref|WP_021637288.1| [Clostridium B-Fir-Clo]:0.23666291843292694419,gi|511065361|ref|WP_016306977.1| [Lachnospiraceae B-Fir-Clo]:0.24856873952680169637)20:0.07304489719456344621)6:0.17100917733135834187,gi|494124297|ref|WP_007064074.1| [Clostridium carboxidivorans B-Fir-Clo]:0.46209889821637617491)26:0.23765664576297287902)8:0.14007598767258078176)1:0.02552217190296392560)1:0.09873251009331830697,((gi|383318806|ref|YP_005379647.1| [Methanocella conradii HZ254 A-Eur-Met]:0.27582257369859242147,(gi|491901258|ref|WP_005661122.1| [Dethiosulfovibrio peptidovorans B-Syn-Syn]:0.04304652550325540478,((gi|410670496|ref|YP_006922867.1| [Methanolobus psychrophilus R15 A-Eur-Met]:0.16829634807854024214,(((gi|493572145|ref|WP_006525373.1| [Solobacterium moorei B-Fir-Ery]:0.18194046669386204629,(gi|218960429|ref|YP_001740204.1| [Candidatus Cloacamonas acidaminovorans str. Evry B-Can]:0.26593757387173339035,gi|492952771|ref|WP_006060856.1| [Holdemania filiformis B-Fir-Ery]:0.06051844781057032219)19:0.02667128390772398328)19:0.04158782362316337800,((gi|547955811|ref|WP_022356399.1| [Firmicutes B-Fir]:0.01278952589524757003,gi|479170187|ref|YP_007798512.1| [Eubacterium cylindroides T2-87 B-Fir-Ery]:0.00000087300027767376)94:0.09740695531638828009,((gi|496571046|ref|WP_009272164.1| [Erysipelotrichaceae B-Fir-Ery]:0.01127243932561468494,gi|488681898|ref|WP_002608889.1| [Erysipelotrichaceae B-Fir-Ery]:0.00000087300027767376)64:0.00000087300027767376,(gi|495963666|ref|WP_008688245.1| [Firmicutes B]:0.00000087300027767376,gi|548200734|ref|WP_022420968.1| [Eubacterium dolichum B-Fir-Clo]:0.00000087300027767376)100:0.09431182128654300167)43:0.02554612492191727507)17:0.00000087300027767376)69:0.12927048296240278846,(gi|294102605|ref|YP_003554463.1| [Aminobacterium colombiense DSM 12261 B-Syn-Syn]:0.08117137867333294732,((gi|357419201|ref|YP_004932193.1| [Thermovirga lienii DSM 17291 B-Syn-Syn]:0.02960856478411416984,(gi|269791990|ref|YP_003316894.1| [Thermanaerovibrio acidaminovorans DSM 6589 B-Syn-Syn]:0.01162029426904028634,((gi|126179402|ref|YP_001047367.1| [Methanoculleus marisnigri JR1 A-Eur-Met]:0.39454186919721162541,gi|495986129|ref|WP_008710708.1| [Synergistes B-Syn-Syn]:0.06916235173092405430)11:0.00268906624137912062,gi|493344975|ref|WP_006301769.1| [Aminomonas paucivorans B-Syn-Syn]:0.00000087300027767376)11:0.03528455500536272632)6:0.01820958966527434081)6:0.03254188281296537671,gi|392406455|ref|YP_006443063.1| [Anaerobaculum mobile DSM 13181 B-Syn-Syn]:0.07644009152836170329)3:0.02548824661926324051)7:0.05540589410406284582)3:0.03933714521761257077)10:0.11472824644254958626,((gi|350269847|ref|YP_004881155.1| [Oscillibacter valericigenes Sjm18-20 B-Fir-Clo]:0.32041671140999822276,(gi|258513853|ref|YP_003190075.1| [Desulfotomaculum acetoxidans DSM 771 B-Fir-Clo]:0.10174618397796593439,gi|379012990|ref|YP_005270802.1| [Acetobacterium woodii DSM 1030 B-Fir-Clo]:0.19339148975707171063)43:0.10833908558237002884)31:0.07841306047771912091,gi|496454757|ref|WP_009163602.1| [Pyramidobacter piscolens B-Syn-Syn]:0.10777911278819900243)16:0.08529731623108829930)1:0.00000087300027767376)11:0.13259550692662977478)4:0.14736028671569037507,(gi|392407089|ref|YP_006443697.1| [Anaerobaculum mobile DSM 13181 B-Syn-Syn]:0.20303369007158891812,(gi|374996281|ref|YP_004971780.1| [Desulfosporosinus orientis DSM 765 B-Fir-Clo]:0.00000087300027767376,gi|258514612|ref|YP_003190834.1| [Desulfotomaculum acetoxidans DSM 771 B-Fir-Clo]:0.02961432421459563036)94:0.17752465574620776567)96:0.33230894532890481452)6:0.19149816014567755396)18:0.06936643660361739572)37:0.09092722359760703477,(gi|488599867|ref|YP_007906338.1| [Archaeoglobus sulfaticallidus PM70-1 A-Eur-Arc]:0.22361074494709420879,gi|288930463|ref|YP_003434523.1| [Ferroglobus placidus DSM 10642 A-Eur-Arc]:0.05730680810480837800)97:0.44391164301894842081)59:0.29790211148233652905,gi|491179220|ref|WP_005037583.1| [Holophaga foetida B-Aci-Hol]:0.06444661770128158607)14:0.04081155522851607348)8:0.07138612620418809118,gi|490129739|ref|WP_004030133.1| [Methanobacterium formicicum A-Eur-Met]:0.07215575796332063252)4:0.08565855795439669684)0:0.00560248515869782304)0:0.01873207922387797736,gi|386347789|ref|YP_006046038.1| [Spirochaeta thermophila DSM 6578 B-Spi-Spi]:0.12585553945778940599)2:0.01786630184553952838)2:0.00000087300027767376,((gi|547217314|ref|WP_021957573.1| [Brachyspira B-Spi-Spi]:0.11381350594082030592,gi|516994181|ref|WP_018203923.1| [Nanoarchaeota archaeon SCGC AAA011-L22 A]:0.06315625297431590179)35:0.06543260670758264952,(gi|495879910|ref|WP_008604489.1| [Thermoplasmatales archaeon SCGC AB-540-F20 A-Eur-The]:0.03491454087841455028,gi|519107362|ref|WP_020263237.1| [Aminicenantes B]:0.06885928776114283445)41:0.01887735554942445576)16:0.01123857917139162339)4:0.06405580952699049813,(gi|517489590|ref|WP_018660167.1| [Thermobrachium celere B-Fir-Clo]:0.07177119346617925888,gi|496185262|ref|WP_008909769.1| [Caloramator australicus B-Fir-Clo]:0.00000087300027767376)58:0.03534243198344020481)0:0.05939116938158748443)0:0.01617896448746601601)0:0.03804968361510118607,(gi|206890943|ref|YP_002249678.1| [Thermodesulfovibrio yellowstonii DSM 11347 B-Nit-Nit]:0.27900571326843004449,gi|302390289|ref|YP_003826110.1| [Thermosediminibacter oceani DSM 16646 B-Fir-Clo]:0.00000087300027767376)21:0.03559786788175860889)0:0.04225452218921547237,(gi|188586901|ref|YP_001918446.1| [Natranaerobius thermophilus JW/NM-WN-LF B-Fir-Clo]:0.09975234356142612113,gi|220933019|ref|YP_002509927.1| [Halothermothrix orenii H 168 B-Fir-Clo]:0.09363056814411606366)23:0.05606638993943516974)1:0.05290333533901669938)0:0.04952640085119074109,((gi|435854854|ref|YP_007316173.1| [Halobacteroides halobius DSM 5150 B-Fir-Clo]:0.08159104062672870028,gi|517059161|ref|WP_018247979.1| [Orenia marismortui B-Fir-Clo]:0.03291993983389052136)48:0.02832264236206287478,gi|302391947|ref|YP_003827767.1| [Acetohalobium arabaticum DSM 5501 B-Fir-Clo]:0.18566623191163567075)56:0.10641803456800259797)18:0.04283912208291612567)1:0.00000087300027767376)18:0.03505594614743888504,gi|544739652|ref|WP_021168550.1| [Sporomusa ovata B-Fir-Neg]:0.20476549419540168717)34:0.05149943163232252596,gi|296131963|ref|YP_003639210.1| [Thermincola potens JR B-Fir-Clo]:0.11836056630528932199);

((((gi|547469810|ref|WP_022088608.1| [Eubacterium B-Fir-Clo]:0.48410845588338302647,((gi|547962124|ref|WP_022362369.1| [Bacteroides pectinophilus B-Bac-Bac]:0.00000098234033403813,gi|495396236|ref|WP_008120936.1| [Bacteroides pectinophilus B-Fir-Clo]:0.00000098234033403813)100:0.24229068435257825054,gi|547855989|ref|WP_022262866.1| [Butyrivibrio B-Fir-Clo]:0.14411732769565768764)85:0.11384364839635746636)28:0.09378333787728580784,(gi|551037404|ref|WP_022781146.1| [Lachnospiraceae B-Fir-Clo]:0.21363656237156217199,((((gi|517992241|ref|WP_019162449.1| [Ruminococcus B-Fir-Clo]:0.10767484472198698975,gi|545411680|ref|WP_021650786.1| [Blautia B-Fir-Clo]:0.08609118044996777463)93:0.05520662758414260352,(gi|492752332|ref|WP_005950483.1| [Blautia B-Fir-Clo]:0.14189080193758568660,gi|547250279|ref|WP_021985911.1| [Clostridium B-Fir-Clo]:0.20280160171361605315)63:0.01920729154544094375)98:0.12153808852468001023,(((((gi|490985856|ref|WP_004847589.1| [Lachnospiraceae B-Fir-Clo]:0.00000098234033403813,gi|547269008|ref|WP_022003277.1| [Ruminococcus torques B-Fir-Clo]:0.00000098234033403813)100:0.12963478551171075948,gi|490980728|ref|WP_004842491.1| [Ruminococcus gnavus B-Fir-Clo]:0.04917679472190367856)98:0.07205438380152649758,(gi|493915451|ref|WP_006860715.1| [Marvinbryantia formatexigens B-Fir-Clo]:0.17467598789093743972,gi|547915189|ref|WP_022317940.1| [Dorea B-Fir-Clo]:0.10881882037335510738)24:0.03004331125420921234)24:0.02125872687808338588,(gi|489232087|ref|WP_003140409.1| [Lactococcus raffinolactis B-Fir-Bac]:0.38099712393448281755,gi|546348928|ref|WP_021840235.1| [Firmicutes B]:0.06811318409331268420)16:0.02278847371529043805)10:0.03234964746147342418,((((gi|548178546|ref|WP_022399968.1| [Roseburia B-Fir-Clo]:0.16990427730057774958,((gi|517423768|ref|WP_018595067.1| [Blautia producta B-Fir-Clo]:0.07916576785618231749,(gi|547863116|ref|WP_022269701.1| [Firmicutes B-Fir]:0.12953683769200652343,gi|489112863|ref|WP_003022717.1| [Blautia hansenii B-Fir-Clo]:0.05694842511648717104)96:0.06240640217828761355)100:0.12521484543581692939,gi|490741768|ref|WP_004604076.1| [Eubacterium cellulosolvens B-Fir-Clo]:0.22897655224462432066)20:0.01743333960063661939)17:0.03338291436569302412,(((gi|493963189|ref|WP_006906649.1| [Shuttleworthia satelles B-Fir-Clo]:0.34620334127466650953,gi|479188251|ref|YP_007818290.1| [Butyrivibrio fibrisolvens 16/4 B-Fir-Clo]:0.21735955461396216926)25:0.06371319694228777530,(((gi|548050043|ref|WP_022375700.1| [Firmicutes B-Fir]:0.01238631919529509934,gi|479160363|ref|YP_007789632.1| [butyrate-producing B-Fir-Clo]:0.03969498365823092428)100:0.14098528510625091270,(gi|496592864|ref|WP_009288781.1| [Anaerostipes B-Fir-Clo]:0.00000098234033403813,gi|493616592|ref|WP_006568824.1| [Anaerostipes caccae B-Fir-Clo]:0.00000098234033403813)100:0.09039383438520959269)99:0.21269101396888531741,gi|551003888|ref|WP_022748590.1| [Lachnobacterium bovis B-Fir-Clo]:0.19140950473110329710)5:0.00000098234033403813)3:0.03128606163874874529,gi|545613104|ref|WP_021737492.1| [Clostridiales B-Fir-Clo]:0.18314945359988440976)0:0.00832155699294300812)0:0.01393220648190961371,gi|512510769|ref|WP_016439720.1| [Coprococcus B-Fir-Clo]:0.19661389559623845824)0:0.02875399682755705802,(gi|339442387|ref|YP_004708392.1| [Clostridium B-Fir-Clo]:0.21828091004912883455,gi|510874990|ref|WP_016215958.1| [Eubacterium B-Fir-Clo]:0.10857610918161730851)37:0.05324530246173787146)0:0.01014449518301188333)1:0.01248334204966527507)5:0.02089840651428424151,(((gi|493823445|ref|WP_006770931.1| [Clostridium B-Fir-Clo]:0.13912809059766942377,gi|495995486|ref|WP_008720065.1| [Clostridiales B-Fir-Clo]:0.09321755460533351356)51:0.03943195425567463941,((((gi|496510744|ref|WP_009219027.1| [Lachnospiraceae B-Fir-Clo]:0.04049842211969785499,((gi|496030136|ref|WP_008754643.1| [Lachnoanaerobaculum saburreum B-Fir-Clo]:0.03912045059352950438,gi|497044400|ref|WP_009444481.1| [Lachnospiraceae B-Fir-Clo]:0.02195905802778885113)100:0.02857513478338292653,gi|494866652|ref|WP_007592750.1| [Clostridiales B-Fir-Clo]:0.05958155878045923864)77:0.03769593285697036417)100:0.13010199873948091742,gi|548211602|ref|WP_022431121.1| [Eubacterium B-Fir-Clo]:0.17495892715231078918)47:0.03519842027104483351,(gi|497217970|ref|WP_009532232.1| [Stomatobaculum longum B-Fir-Clo]:0.27027185771008233051,(gi|497220358|ref|WP_009534620.1| [Oribacterium B-Fir-Clo]:0.14350354184282820835,gi|494269697|ref|WP_007155848.1| [Oribacterium sinus B-Fir-Clo]:0.12156308026495071806)100:0.13282251526321808832)100:0.21188494160602452943)16:0.02464714322604516505,((gi|547866777|ref|WP_022273120.1| [Clostridium B-Fir-Clo]:0.15724366346561766128,gi|479192913|ref|YP_007822451.1| [butyrate-producing B-Fir-Clo]:0.10620320396627594417)66:0.07917510447673849205,gi|491684076|ref|WP_005540214.1| [Johnsonella ignava B-Fir-Clo]:0.23490820397520950635)38:0.03029321041945031226)26:0.01717495181124372230)58:0.05855871310919105732,((gi|160881498|ref|YP_001560466.1| [Clostridium phytofermentans ISDg B-Fir-Clo]:0.19504288527605834203,((gi|548220810|ref|WP_022439931.1| [Clostridium B-Fir-Clo]:0.27162937231422873419,(gi|547940675|ref|WP_022342026.1| [Roseburia B-Fir-Clo]:0.09161741334601540554,gi|548052274|ref|WP_022375810.1| [Clostridium B-Fir-Clo]:0.14814559035800448084)96:0.10827441973818574539)50:0.06593568192324884836,(gi|556509618|ref|WP_023354518.1| [Catonella morbi B-Fir-Clo]:0.24535942998695375872,gi|547886744|ref|WP_022291897.1| [Staphylococcus B-Fir-Bac]:0.52366078885787481489)28:0.02853175650398578553)43:0.02204497803259953745)52:0.04984001798718539628,((gi|479138516|ref|YP_007769948.1| [Coprococcus catus GD/7 B-Fir-Clo]:0.31922171446392816341,((gi|547249546|ref|WP_021985187.1| [Clostridium B-Fir-Clo]:0.18201193152600833591,((gi|479168931|ref|YP_007797430.1| [Coprococcus B-Fir-Clo]:0.00000098234033403813,gi|490987375|ref|WP_004849108.1| [Coprococcus B-Fir-Clo]:0.00592403272022442792)100:0.22594351305488188930,gi|547201194|ref|WP_021942312.1| [Clostridium B-Fir-Clo]:0.22099274517019448782)88:0.09306284735472852843)96:0.16581096992543936652,(gi|546668203|ref|WP_021884260.1| [Clostridium B-Fir-Clo]:0.24809019996671718977,(gi|491489220|ref|WP_005346959.1| [Eubacterium B-Fir-Clo]:0.03012798210270862045,gi|546983818|ref|WP_021907904.1| [Eubacterium B-Fir-Clo]:0.02929644888384469806)99:0.15523512973123251846)26:0.04375145311055661512)30:0.03255488379834504953)10:0.07697371321073706585,(((gi|495056771|ref|WP_007781605.1| [Desulfosporosinus youngiae B-Fir-Clo]:0.34231574653712038003,((gi|496100330|ref|WP_008824837.1| [Haloplasma contractile B-Hal-Hal]:0.41475798910027461552,((gi|548198352|ref|WP_022418751.1| [Acidiphilium B-Pro-Alp]:0.67749392711079514662,(gi|496183124|ref|WP_008907631.1| [Caloramator australicus B-Fir-Clo]:0.49919114642999973253,gi|125972720|ref|YP_001036630.1| [Clostridium thermocellum ATCC 27405 B-Fir-Clo]:0.27333117863926048585)15:0.07451706585444134445)2:0.08333184148163427785,((((((gi|546404507|ref|WP_021856908.1| [Firmicutes B-Fir]:0.40805465868104062732,((gi|545644119|ref|WP_021751967.1| [Oscillibacter B-Fir-Clo]:0.19299693677047230489,(gi|339441441|ref|YP_004707446.1| [Clostridium B-Fir-Clo]:0.20547701189080938566,gi|551033700|ref|WP_022777548.1| [Butyrivibrio B-Fir-Clo]:0.20197279648567764698)56:0.07586527937907192043)90:0.09435955601751062904,(gi|547768223|ref|WP_022179982.1| [Firmicutes B-Fir]:0.19690388596567881541,(gi|547765785|ref|WP_022177696.1| [Oscillibacter B-Fir-Clo]:0.17531050345689286329,gi|547721448|ref|WP_022135936.1| [Firmicutes B-Fir]:0.09729830294873163810)99:0.18119105029271614926)47:0.06018501536979409261)77:0.13006484927820083364)79:0.10950274079381004666,(gi|488790469|ref|WP_002702875.1| [Treponema saccharophilum B-Spi-Spi]:0.54253597165212674724,gi|495987431|ref|WP_008712010.1| [Synergistes B-Syn-Syn]:0.21544347182690540277)35:0.07461717144626410503)5:0.04921608815016995792,((gi|547228895|ref|WP_021965789.1| [Clostridium B-Fir-Clo]:0.34614671121916162910,((gi|544231602|gb|ERK44725.1| [Eubacterium cylindroides ATCC 27803 B-Fir-Ery]:0.19053851592147652561,((gi|518733038|ref|WP_019892898.1| [Allobaculum stercoricanis B-Fir-Ery]:0.37602683472748110738,gi|511077562|ref|WP_016318937.1| [Firmicutes B-Fir]:0.24587475105657288776)42:0.09274199502398984551,gi|551045542|ref|WP_022788925.1| [Streptococcus pleomorphus B-Fir-Ery]:0.17747702233221171464)8:0.02900394749105048367)8:0.05648289229006152323,gi|490747201|ref|WP_004609509.1| [Clostridium spiroforme B-Fir-Ery]:0.13993630608360979606)48:0.18112774764555938933)7:0.04913477607210493814,((gi|547934268|ref|WP_022335989.1| [Firmicutes B-Fir]:0.40190840243496112061,gi|547832708|ref|WP_022240639.1| [Clostridium B-Fir-Clo]:0.16192378710481342141)29:0.07458189759860053836,((gi|548181973|ref|WP_022403204.1| [Anaerotruncus B-Fir-Clo]:0.23979171736987084373,(gi|547779149|ref|WP_022190174.1| [Firmicutes B-Fir]:0.40899084437072646958,(gi|547191396|ref|WP_021933103.1| [Firmicutes B-Fir]:0.20186186265826497332,gi|547833102|ref|WP_022241020.1| [Clostridium B-Fir-Clo]:0.29677877250799861164)46:0.03481068760539975104)33:0.04708103225461538616)36:0.04387863542727626215,((gi|548250568|ref|WP_022468357.1| [Acidaminococcus B-Fir-Neg]:0.15957840390075328507,(gi|546722817|ref|WP_021887746.1| [Firmicutes B-Fir]:0.12752583402994299711,((((gi|517831121|ref|WP_019001329.1| [Succinimonas amylolytica B-Pro-Gam]:0.23385809083431685629,(gi|490983595|ref|WP_004845342.1| [Clostridiales B-Fir-Clo]:0.07784183090815834094,(gi|511031317|ref|WP_016285409.1| [Lachnospiraceae B-Fir-Clo]:0.02569254324212158491,((gi|512509305|ref|WP_016439164.1| [Coprococcus B-Fir-Clo]:0.03538997700815806752,(gi|490331051|ref|WP_004220473.1| [Blautia hansenii B-Fir-Clo]:0.01143755665560032206,gi|496567520|ref|WP_009268638.1| [Lachnospiraceae B-Fir-Clo]:0.03595857229455756698)45:0.00582809279388217701)16:0.01014320973251049522,gi|490166480|ref|WP_004065127.1| [Eubacterium plexicaudatum B-Fir-Clo]:0.01355693506423876621)24:0.01097433968060849627)72:0.05951554113966522203)37:0.02788502614702155838)18:0.02191622352701191184,gi|496429800|ref|WP_009138647.1| [Slackia piriformis B-Act-Act]:0.15765367760952300746)17:0.03143401856407777861,((gi|518732272|ref|WP_019892180.1| [Allobaculum stercoricanis B-Fir-Ery]:0.06178903592919308962,gi|490749186|ref|WP_004611494.1| [Clostridium nexile B-Fir-Clo]:0.12057337522163885657)30:0.02220563186487669455,(gi|496092873|ref|WP_008817380.1| [Firmicutes B]:0.00000098234033403813,gi|488681865|ref|WP_002608856.1| [unclassified Erysipelotrichaceae B-Fir-Ery]:0.00000098234033403813)100:0.13917369821862099477)20:0.03713715975668225450)15:0.01081281855882420574,gi|511082725|ref|WP_016324031.1| [Oscillibacter B-Fir-Clo]:0.29359583646942205570)24:0.03510052275142756112)40:0.05217058128365689718)64:0.06397250067841647736,gi|518508334|ref|WP_019678541.1| [Ruminococcus flavefaciens B-Fir-Clo]:0.23490610050443552770)95:0.15892036217037852630)41:0.06952520071054577033)13:0.02757474304868764992)2:0.04685257781418707135)4:0.08857838387135497094,(gi|545591783|ref|WP_021720405.1| [Phascolarctobacterium succinatutens B-Fir-Neg]:0.34522992561098725384,(((((gi|491568784|ref|WP_005426368.1| [Ruminococcus obeum B-Fir-Clo]:0.06093883448650188467,gi|547445289|ref|WP_022066706.1| [Blautia B-Fir-Clo]:0.21402477144983134139)100:0.16954538148636913442,gi|548110186|ref|WP_022381204.1| [Ruminococcus B-Fir-Clo]:0.16055364569096358673)74:0.06450794622350965180,((gi|496655671|ref|WP_009298164.1| [Clostridium B-Fir-Clo]:0.45072664968050479839,(gi|479195197|ref|YP_007824735.1| [butyrate-producing B-Fir-Clo]:0.00578664385794362430,gi|546941348|ref|WP_021905046.1| [Clostridium B-Fir-Clo]:0.00621220937056705773)100:0.23369699181826700252)74:0.10645714010363943602,(gi|490741953|ref|WP_004604261.1| [Eubacterium cellulosolvens B-Fir-Clo]:0.12236524974735259186,(gi|551023561|ref|WP_022767698.1| [Butyrivibrio B-Fir-Clo]:0.31812458717182956480,gi|546364087|ref|WP_021850567.1| [Firmicutes B-Fir]:0.18549881117831565347)58:0.05806123339140686901)100:0.24747879732893030003)16:0.04426366652071821867)14:0.08677901994243918116,(gi|547101512|ref|WP_021914466.1| [Firmicutes B-Fir]:0.14864959958128093342,gi|494992437|ref|WP_007718454.1| [Clostridium asparagiforme B-Fir-Clo]:0.22977629791776321699)21:0.04907135430377488478)6:0.02539931942809454599,(gi|551037971|ref|WP_022781704.1| [Lachnospiraceae B-Fir-Clo]:0.25523018180087297946,((gi|517423422|ref|WP_018594746.1| [Blautia producta B-Fir-Clo]:0.15021566368464758789,(gi|547899050|ref|WP_022303383.1| [Firmicutes B-Fir]:0.06622817751446152812,gi|548178283|ref|WP_022399712.1| [Roseburia B-Fir-Clo]:0.13129843232560467481)64:0.04438595807934608145)84:0.13138039599493089860,gi|547915227|ref|WP_022317977.1| [Dorea B-Fir-Clo]:0.28613328587011482851)49:0.07801248256541412629)19:0.02715229853430610810)93:0.20643576627007059754)28:0.10667195591934125476)0:0.03392692882366154378,(((((gi|488626700|ref|WP_002563402.1| [Atopobium B-Act-Act]:0.60051643073039173704,gi|339445834|ref|YP_004711838.1| [Eggerthella B-Act-Act]:0.27421598986786749341)90:0.16958394954267494437,(gi|494107469|ref|WP_007048255.1| [Subdoligranulum variabile B-Fir-Clo]:0.25436850292132257012,gi|479173200|ref|YP_007801387.1| [Faecalibacterium prausnitzii SL3/3 B-Fir-Clo]:0.09695982579795787981)57:0.10627259697511461101)91:0.19585413710795412934,gi|496679691|ref|WP_009321889.1| [Subdoligranulum B-Fir-Clo]:0.16355856913805302821)92:0.25801738501671062087,(gi|547881612|ref|WP_022287022.1| [Ruminococcus B-Fir-Clo]:0.34840195402996410046,((((gi|547264164|ref|WP_021998724.1| [Ruminococcus B-Fir-Clo]:0.31048514002158905667,gi|548197448|ref|WP_022417915.1| [Eubacterium B-Fir-Clo]:0.32693567357903918769)56:0.12929784850396924822,gi|548002845|ref|WP_022372114.1| [Firmicutes B-Fir]:0.49676846484658593317)12:0.00000098234033403813,gi|547911782|ref|WP_022314762.1| [Ruminococcus B-Fir-Clo]:0.47811277711048399963)4:0.04633638547695962534,gi|545419091|ref|WP_021658001.1| [Clostridium B-Fir-Clo]:0.44005344379353938944)1:0.03933972217663070370)2:0.03343941195741594735)0:0.05163570314708545994,(((gi|491354677|ref|WP_005212599.1| [Clostridium celatum B-Fir-Clo]:0.20379890257981303492,((gi|442805226|ref|YP_007373375.1| [Clostridium stercorarium subsp. stercorarium DSM 8532 B-Fir-Clo]:0.19007139967557615257,gi|479199482|ref|YP_007828500.1| [Ruminococcus champanellensis 18P13 B-Fir-Clo]:0.41716976026577040626)38:0.06648046308886335076,gi|493928997|ref|WP_006873652.1| [Anaerotruncus colihominis B-Fir-Clo]:0.19386835673850472128)13:0.08217200066968852190)11:0.03739585446191880796,(gi|374316185|ref|YP_005062613.1| [Sphaerochaeta pleomorpha str. Grapes B-Spi-Spi]:0.37344834377620816923,(gi|118580104|ref|YP_901354.1| [Pelobacter propionicus DSM 2379 B-Pro-Del]:0.05641133830866602861,gi|322420546|ref|YP_004199769.1| [Geobacter B-Pro-Del]:0.13084618029992922672)100:0.37798396187155219872)19:0.06490406519057156931)5:0.04679292322370715712,(gi|479189330|ref|YP_007819369.1| [Butyrivibrio fibrisolvens 16/4 B-Fir-Clo]:0.45618296841138200604,gi|548309491|ref|WP_022500037.1| [Firmicutes B-Fir]:0.18297252185460577412)14:0.05227807661548704299)1:0.02745005056533654161)0:0.01029134610546404704)0:0.02747937556749626559,((gi|546858003|ref|WP_021898778.1| [Faecalibacterium B-Fir-Clo]:0.32908159356091654102,(gi|326793287|ref|YP_004311108.1| [Clostridium lentocellum DSM 5427 B-Fir-Clo]:0.33057729109674699464,((gi|310829750|ref|YP_003962107.1| [Eubacterium limosum KIST612 B-Fir-Clo]:0.12571540420567020591,gi|493645923|ref|WP_006597537.1| [Pseudoramibacter alactolyticus B-Fir-Clo]:0.37252034432608083225)94:0.15730073396538699071,gi|379010076|ref|YP_005267888.1| [Acetobacterium woodii DSM 1030 B-Fir-Clo]:0.26530070680925099680)97:0.14738461702306521195)24:0.06567166784206246444)6:0.06206753073858039399,((gi|494109819|ref|WP_007050602.1| [Anaerofustis stercorihominis B-Fir-Clo]:0.62061745868069739807,gi|551316772|ref|WP_022936567.1| [Clostridiaceae B-Fir-Clo]:0.23417069089495534673)1:0.01109678297998930446,((gi|489961811|ref|WP_003865118.1| [Eubacterium biforme B-Fir-Ery]:0.07224418870987940611,(gi|547475395|ref|WP_022093754.1| [Firmicutes B-Fir]:0.21592241391776439974,gi|551045550|ref|WP_022788933.1| [Streptococcus pleomorphus B-Fir-Ery]:0.12126898899238530705)65:0.04760567151024739513)100:0.38991052816137339310,((gi|494497702|ref|WP_007287168.1| [Clostridium bartlettii B-Fir-Clo]:0.01112159374342314329,gi|547452861|ref|WP_022072403.1| [Clostridium bartlettii B-Fir-Clo]:0.00111886710494980531)100:0.32874485977125394998,(((gi|497671825|ref|WP_009986009.1| [Ruminococcus flavefaciens B-Fir-Clo]:0.43231398696187200992,gi|545444102|ref|WP_021681337.1| [Ruminococcus callidus B-Fir-Clo]:0.30456389778873471652)90:0.14502464977497447896,(gi|548304238|ref|WP_022495258.1| [Ruminococcus B-Fir-Clo]:0.34234920119962020113,((gi|496393640|ref|WP_009102630.1| [Treponema B-Spi-Spi]:0.46046122706347625275,(gi|548226747|ref|WP_022445595.1| [Faecalibacterium B-Fir-Clo]:0.42977156217545225969,gi|547047132|ref|WP_021912294.1| [Eubacterium B-Fir-Clo]:0.27445920175677585018)13:0.07154431245059347799)7:0.02037816085786148951,gi|548256643|ref|WP_022474099.1| [Ruminococcus B-Fir-Clo]:0.23781267052839916154)16:0.04466343704033986367)7:0.03275424562969492942)23:0.08778323975037916060,gi|507076843|ref|WP_016147615.1| [Butyricicoccus pullicaecorum B-Fir-Clo]:0.38843511391479929040)3:0.03371761043820523107)0:0.00233905057374621424)3:0.04604747507448957861)0:0.02867440444470914507)0:0.01962539637983602356)1:0.08896731090009579734)1:0.05999221920049722934)0:0.03822400037601099421,((gi|326791284|ref|YP_004309105.1| [Clostridium lentocellum DSM 5427 B-Fir-Clo]:0.54172531875948215507,(gi|493400535|ref|WP_006356636.1| [Clostridium methylpentosum B-Fir-Clo]:0.35186248157926819369,((gi|512182430|ref|WP_016409361.1| [Clostridium B-Fir-Clo]:0.67061207328869765210,gi|547917568|ref|WP_022320155.1| [Clostridium B-Fir-Clo]:0.57917634016914321116)46:0.16325800818688196436,((gi|123444500|ref|XP_001311020.1| [Trichomonas vaginalis G3 E-Tri-Tri]:0.51916290333041004157,(gi|493930435|ref|WP_006875032.1| [Anaerotruncus colihominis B-Fir-Clo]:0.26603105513706498675,gi|511076067|ref|WP_016317511.1| [Anaerotruncus B-Fir-Clo]:0.23723672307203852450)86:0.13671482084713976191)54:0.07547364618778937273,gi|547614271|ref|WP_022117679.1| [Clostridium B-Fir-Clo]:0.54201127975142726623)65:0.04177064831433426745)18:0.06910987536294860289)15:0.19060113792991922876)0:0.00208421312975860893,((((gi|392392435|ref|YP_006429037.1| [Desulfitobacterium dehalogenans ATCC 51507 B-Fir-Clo]:0.30710493763482649143,(gi|325290805|ref|YP_004266986.1| [Syntrophobotulus glycolicus DSM 8271 B-Fir-Clo]:0.29503557148790826581,gi|521980500|ref|WP_020491771.1| [Dehalobacter B-Fir-Clo]:0.13031867987873924086)88:0.09333536312470848417)28:0.07094330307603209651,gi|392392882|ref|YP_006429484.1| [Desulfitobacterium dehalogenans ATCC 51507 B-Fir-Clo]:0.25871445487948419029)35:0.04690011254459287848,(((gi|304316669|ref|YP_003851814.1| [Thermoanaerobacterium thermosaccharolyticum DSM 571 B-Fir-Clo]:0.15062971217731419005,gi|20807303|ref|NP_622474.1| [Thermoanaerobacter tengcongensis MB4 B-Fir-Clo]:0.10299064724798233372)83:0.08315916432477028775,(gi|490766025|ref|WP_004628259.1| [Clostridium termitidis B-Fir-Clo]:0.27293326147123997405,(gi|317132067|ref|YP_004091381.1| [Ethanoligenens harbinense YUAN-3 B-Fir-Clo]:0.47637782520938160014,(((gi|495230628|ref|WP_007955399.1| [Pelosinus fermentans B-Fir-Neg]:0.00581789250786763756,gi|495210552|ref|WP_007935332.1| [Pelosinus B-Fir-Neg]:0.01140299651168472095)100:0.13036644101744215840,gi|544741051|ref|WP_021169947.1| [Sporomusa ovata B-Fir-Neg]:0.05902685030700610680)92:0.10839157473991339886,(gi|489542989|ref|WP_003447667.1| [Clostridium pasteurianum B-Fir-Clo]:0.23632085590717619161,gi|547802190|ref|WP_022211739.1| [Clostridium B-Fir-Clo]:0.27307429482246919905)32:0.03165631662280263964)32:0.04140485557943319322)19:0.01868005563052088647)23:0.06164819658673140884)8:0.01753543025420890161,(gi|490763881|ref|WP_004626117.1| [Clostridium termitidis B-Fir-Clo]:0.36761664373222813218,(gi|442805354|ref|YP_007373503.1| [Clostridium stercorarium subsp. stercorarium DSM 8532 B-Fir-Clo]:0.33012203085086783139,(gi|374295730|ref|YP_005045921.1| [Clostridium clariflavum DSM 19732 B-Fir-Clo]:0.11356088183135144842,gi|497938390|ref|WP_010252546.1| [Acetivibrio cellulolyticus B-Fir-Clo]:0.11120557860243628079)92:0.08899963957421511140)16:0.03913825170974787743)0:0.00602415659752764555)11:0.07112992606679029162)5:0.07877693885180457600,((TPC1_10201 [Trepomonas]:0.90356071192156051097,(gi|517493197|ref|WP_018663774.1| [Thermobrachium celere B-Fir-Clo]:0.21585024260483279268,(gi|496994858|ref|WP_009430749.1| [Peptoniphilus B-Fir-Clo]:0.85365866867981932131,((gi|551316982|ref|WP_022936777.1| [Clostridiaceae B-Fir-Clo]:0.24978867001843460538,((gi|496571300|ref|WP_009272418.1| [Erysipelotrichaceae B-Fir-Ery]:0.02106642405119475356,(gi|496568325|ref|WP_009269443.1| [Firmicutes B]:0.00000098234033403813,gi|488679585|ref|WP_002608357.1| [unclassified Erysipelotrichaceae B-Fir-Ery]:0.00000098234033403813)100:0.00701607376784165512)95:0.10756952320917873012,(gi|490938675|ref|WP_004800511.1| [Eubacterium dolichum B-Fir-Ery]:0.00000098234033403813,gi|548199685|ref|WP_022419989.1| [Eubacterium dolichum B-Fir-Clo]:0.00000098234033403813)100:0.12485254739124479473)100:0.31945011095250952504)72:0.09604894031450110503,(gi|548174293|ref|WP_022395876.1| [Coprobacillus B-Fir-Ery]:0.67583638205711127345,gi|492950675|ref|WP_006058760.1| [Holdemania filiformis B-Fir-Ery]:0.34496479967125398547)48:0.17628846441235390685)84:0.24623354217446771774)74:0.27579670834979430616)12:0.03408011784079316431)9:0.08313677527339043138,(((gi|490941107|ref|WP_004802939.1| [Eggerthia catenaformis B-Fir-Ery]:0.82218865821438635866,(gi|261415524|ref|YP_003249207.1| [Fibrobacter succinogenes subsp. succinogenes S85 B-Fib-Fib]:0.40710123029733324973,gi|555550062|ref|WP_023276149.1| [Mucispirillum schaedleri B-Def-Def]:0.33206451277514448250)98:0.27606553530994765167)22:0.01677040227306369688,((((gi|517277982|ref|WP_018466800.1| [Meiothermus timidus B-Dei-Dei]:0.20381890714639250284,gi|15807027|ref|NP_295756.1| [Deinococcus radiodurans R1 B-Dei-Dei]:0.26346233809206143217)100:0.27678414078235497042,gi|551307614|ref|WP_022927535.1| [Patulibacter americanus B-Act-Act]:0.48129258189419171776)95:0.24612044518585746156,((((gi|495959985|ref|WP_008684564.1| [Desulfovibrio B-Pro-Del]:0.14881737680910461785,gi|550905508|ref|WP_022658688.1| [Desulfovibrio desulfuricans B-Pro-Del]:0.08449775976917717202)100:0.27154862671189483603,gi|491169988|ref|WP_005028356.1| [Bilophila wadsworthia B-Pro-Del]:0.21370631969451608922)100:0.49315809496851642502,(gi|283779533|ref|YP_003370288.1| [Pirellula staleyi DSM 6068 B-Pla-Pla]:0.15845479473845341944,(gi|78355149|ref|YP_386598.1| [Desulfovibrio alaskensis G20 B-Pro-Del]:0.14970793341522992126,(gi|494899276|ref|WP_007625321.1| [Glaciecola arctica B-Pro-Gam]:0.59091170300585926789,gi|493955083|ref|WP_006898814.1| [Gordonia paraffinivorans B-Act-Act]:0.49982052139761651288)80:0.10949793977911970178)50:0.08834824285196676841)94:0.16679392374715465430)47:0.12348903252841393618,gi|430745617|ref|YP_007204746.1| [Singulisphaera acidiphila DSM 18658 B-Pla-Pla]:0.27188715842466659733)12:0.03875876920740784631)37:0.10288866293386811357,gi|514484947|gb|EFW47446.2| [Capsaspora owczarzaki ATCC 30864 E-Ich-Cap]:0.74185818622225996322)42:0.07230563109794926890)24:0.08080682065987482288,((gi|91200511|emb|CAJ73559.1| [Candidatus Kuenenia stuttgartiensis B-Pla-Pla]:0.26543462735582123990,gi|406879539|gb|EKD28114.1| [uncultured B]:0.23362616102178640487)81:0.05032082627846544420,((gi|494505215|ref|WP_007294675.1| [delta proteobacterium MLMS-1 B-Pro-Del]:0.14960650570235012324,gi|297568159|ref|YP_003689503.1| [Desulfurivibrio alkaliphilus AHT2 B-Pro-Del]:0.10973278530458568936)100:0.14707003784104752397,gi|85860910|ref|YP_463112.1| [Syntrophus aciditrophicus SB B-Pro-Del]:0.29893694775016560472)38:0.02504433743869661708)91:0.19568630154448857228)10:0.06935271937649961638)0:0.00000098234033403813)0:0.05249499860299731979)0:0.02993448906760277223)0:0.06804041741751626349)0:0.00445611734106884753,((gi|548249412|ref|WP_022467230.1| [Subdoligranulum B-Fir-Clo]:0.82481553862484913164,gi|325971002|ref|YP_004247193.1| [Sphaerochaeta globosa str. Buddy B-Spi-Spi]:0.60055701627663315989)14:0.10754460183086095304,((gi|310780303|ref|YP_003968635.1| [Ilyobacter polytropus DSM 2926 B-Fus-Fus]:0.66178473690666717033,(gi|491179098|ref|WP_005037461.1| [Holophaga foetida B-Aci-Hol]:0.26474811063697190061,(gi|333995871|ref|YP_004528484.1| [Treponema azotonutricium ZAS-9 B-Spi-Spi]:0.29684321420964487892,gi|302340384|ref|YP_003805590.1| [Spirochaeta smaragdinae DSM 11293 B-Spi-Spi]:0.59503494305689497157)38:0.10081343924623455133)12:0.03018179286696514099)20:0.09305404127580441109,gi|496296255|ref|WP_009007265.1| [Fusobacterium nucleatum B-Fus-Fus]:0.79868271481250863175)25:0.05037402801836673993)7:0.08460776823681101511)33:0.09495890219811604915,(gi|490133886|ref|WP_004034247.1| [Clostridium B-Fir-Clo]:0.18281700388426411208,gi|512176010|ref|WP_016407945.1| [Firmicutes B-Fir]:0.28129246741136937349)96:0.20171762860634981362)31:0.04031230314949568044)3:0.03125756844292593151)26:0.10624898660886902824)3:0.00000098234033403813)37:0.07759842252626407422)18:0.02481263095873298061)16:0.01402863919438621099,(gi|551043031|ref|WP_022786613.1| [Clostridiales B-Fir-Clo]:0.37333564957854403765,gi|496268884|ref|WP_008981792.1| [Ruminococcaceae B-Fir-Clo]:0.28876770483391561717)55:0.08428189791377621587)33:0.03494810190285335683,(gi|548361604|ref|WP_022517340.1| [Roseburia B-Fir-Clo]:0.12361071565217407464,(gi|546364235|ref|WP_021850712.1| [Firmicutes B-Fir]:0.22027568564597171941,gi|302671965|ref|YP_003831925.1| [Butyrivibrio proteoclasticus B316 B-Fir-Clo]:0.16038561045041227482)64:0.03908147597227946274)61:0.06663797965777464027,gi|547106630|ref|WP_021914766.1| [Firmicutes B-Fir]:0.21371113441090558438);

(gi|515616155|ref|WP_017048755.1| [Vibrio ordalii B-Pro-Gam]:0.04204960789101315488,((gi|516226610|ref|WP_017630573.1| [Vibrio B-Pro-Gam]:0.25975131610367585555,gi|493793376|ref|WP_006741485.1| [Vibrio B-Pro-Gam]:0.27019375855807631348)87:0.10689946001491995586,((gi|492965478|ref|WP_006071468.1| [Vibrio shilonii B-Pro-Gam]:0.19699936348358015881,gi|491594623|ref|WP_005452187.1| [Vibrio harveyi B-Pro-Gam]:0.32104505706673130971)100:0.24307031464923042896,(gi|515989713|ref|WP_017420296.1| [Vibrio vulnificus B-Pro-Gam]:0.40672835986597161151,(gi|518800361|ref|WP_019956315.1| [Loktanella vestfoldensis B-Pro-Alp]:1.10710755845767216954,(((gi|488755338|ref|WP_002678604.1| [Treponema denticola B-Spi-Spi]:0.28983010001207820672,(gi|551315793|ref|WP_022935633.1| [Mycoplasma moatsii B-Ten-Mol]:2.86814242357276460993,(gi|497672539|ref|WP_009986723.1| [Ruminococcus flavefaciens B-Fir-Clo]:0.16374193578643425617,gi|551036269|ref|WP_022780053.1| [Butyrivibrio B-Fir-Clo]:0.19334432098883128082)86:0.05152038264975583592)22:0.14794103532281160929)30:0.33415776080427217476,(gi|434382774|ref|YP_006704557.1| [Brachyspira pilosicoli WesB B-Spi-Spi]:1.11477218292072333128,TPC1_10215 [Trepomonas]:1.50407186667521353129)27:0.16152972109936625245)24:0.12311318999223697102,(gi|547321058|ref|WP_022052361.1| [Firmicutes B-Fir]:0.53020897185101312221,(gi|492667674|ref|WP_005916604.1| [Fusobacterium nucleatum B-Fus-Fus]:1.54239636056285100985,((gi|547886214|ref|WP_022291375.1| [Staphylococcus B-Fir-Bac]:0.64939869542233286115,gi|495999893|ref|WP_008724472.1| [Brachyspira hampsonii B-Spi-Spi]:1.11467601326773957382)42:0.11922265896936742879,(gi|547927522|ref|WP_022329569.1| [Firmicutes B-Fir]:0.39841634904405870410,gi|546889240|ref|WP_021901738.1| [Coprobacillus B-Fir-Ery]:0.69305777370074339583)24:0.06557086147948985866)65:0.29774846597979581775)100:0.87694888781883928441)25:0.15076310268570053408)99:0.69297805326946271265)68:0.22395162284803149522)90:0.21142036169474137663)69:0.08808560242163615550)100:0.17348865109745992275,gi|543220416|ref|WP_021024626.1| [Salinivibrio costicola B-Pro-Gam]:0.09096957464130264737);

(((gi|452851905|ref|YP_007493589.1| [Desulfovibrio piezophilus C1TLV30 B-Pro-Del]:0.29655640146561329518,((gi|518845015|ref|WP_020000905.1| [Desulfovibrio desulfuricans B-Pro-Del]:0.44515627143769376239,((gi|310780593|ref|YP_003968924.1| [Ilyobacter polytropus DSM 2926 B-Fus-Fus]:0.26595753611207617606,gi|310780236|ref|YP_003968568.1| [Ilyobacter polytropus DSM 2926 B-Fus-Fus]:0.17942894052248184456)100:0.28939722175937770965,((gi|134300774|ref|YP_001114270.1| [Desulfotomaculum reducens MI-1 B-Fir-Clo]:0.30966550139401616271,gi|490760698|ref|WP_004622976.1| [Clostridium termitidis B-Fir-Clo]:0.41276346928797563729)94:0.10241234411100343105,((((gi|226947914|ref|YP_002803005.1| [Clostridium botulinum A2 str. Kyoto B-Fir-Clo]:0.97999932000719125469,((gi|91200638|emb|CAJ73688.1| [Candidatus Kuenenia stuttgartiensis B-Pla-Pla]:0.25420814938301450336,gi|494421334|ref|WP_007220643.1| [planctomycete KSU-1 B-Pla-Pla]:0.11676055684731703743)100:0.49569875070695113006,gi|302871768|ref|YP_003840404.1| [Caldicellulosiruptor obsidiansis OB47 B-Fir-Clo]:0.72774760264893123551)48:0.12656243115932391818)96:0.18903064536319150180,(gi|302388805|ref|YP_003824626.1| [Thermosediminibacter oceani DSM 16646 B-Fir-Clo]:0.89555014148460843071,(gi|73669672|ref|YP_305687.1| [Methanosarcina barkeri str. Fusaro A-Eur-Met]:0.25183727842014769216,(gi|495468290|ref|WP_008192980.1| [Thermotoga B-The-The]:0.27163305150037064806,gi|294495095|ref|YP_003541588.1| [Methanohalophilus mahii DSM 5219 A-Eur-Met]:0.24580897168269691400)53:0.10339803439115094474)100:0.54520270015557203980)58:0.15654134084719528719)62:0.16520389151496339686,(((((gi|307352273|ref|YP_003893324.1| [Methanoplanus petrolearius DSM 11571 A-Eur-Met]:0.15671163972115900731,((gi|490137429|ref|WP_004037787.1| [Methanofollis liminatans A-Eur-Met]:0.13722551334535615375,gi|126178382|ref|YP_001046347.1| [Methanoculleus marisnigri JR1 A-Eur-Met]:0.18000180901772000475)37:0.03434024919908365558,(gi|383320839|ref|YP_005381680.1| [Methanocella conradii HZ254 A-Eur-Met]:0.21884213142525282825,gi|219852845|ref|YP_002467277.1| [Methanosphaerula palustris E1-9c A-Eur-Met]:0.16777579435700940014)62:0.07850654754083724596)30:0.04885410487528110690)98:0.16638675787269158191,((gi|148642282|ref|YP_001272795.1| [Methanobrevibacter smithii ATCC 35061 A-Eur-Met]:0.00507112780883272989,gi|490133914|ref|WP_004034275.1| [Methanobrevibacter A-Eur-Met]:0.00000094487523046789)100:0.32792808167713305423,(((gi|297618557|ref|YP_003706662.1| [Methanococcus voltae A3 A-Eur-Met]:0.17908731155311552463,(gi|494102843|ref|WP_007043630.1| [Methanotorris formicicus A-Eur-Met]:0.06226320605153067705,(gi|296109043|ref|YP_003615992.1| [Methanocaldococcus infernus ME A-Eur-Met]:0.09254441247025489703,gi|336121606|ref|YP_004576381.1| [Methanothermococcus okinawensis IH1 A-Eur-Met]:0.07906926451878479312)32:0.01711762367158482442)46:0.03798706551906518014)98:0.05591634962980285284,(gi|304315474|ref|YP_003850621.1| [Methanothermobacter marburgensis str. Marburg A-Eur-Met]:0.24640750091100593888,gi|288559389|ref|YP_003422875.1| [Methanobrevibacter ruminantium M1 A-Eur-Met]:0.23265117977637927993)82:0.05674181726239081042)80:0.03388651957264713493,gi|333987753|ref|YP_004520360.1| [Methanobacterium A-Eur-Met]:0.17305373698302850549)93:0.08566258396905482297)100:0.35861520943344521450)100:0.26790026674612243962,((((gi|288932333|ref|YP_003436393.1| [Ferroglobus placidus DSM 10642 A-Eur-Arc]:0.54856537243794056824,(gi|297619310|ref|YP_003707415.1| [Methanococcus voltae A3 A-Eur-Met]:0.59624827193187546204,((gi|516897155|ref|WP_018154020.1| [Methanothermococcus thermolithotrophicus A-Eur-Met]:0.12321891166330162237,(gi|150400757|ref|YP_001324523.1| [Methanococcus aeolicus Nankai-3 A-Eur-Met]:0.25167414762644918502,((gi|490728848|ref|WP_004591247.1| [Methanocaldococcus villosus A-Eur-Met]:0.45004904979914656105,gi|296109564|ref|YP_003616513.1| [Methanocaldococcus infernus ME A-Eur-Met]:0.14767816925409094075)41:0.04513090761690173591,gi|494104442|ref|WP_007045228.1| [Methanotorris formicicus A-Eur-Met]:0.10571872503976426083)36:0.06772831241340721009)54:0.04169263317231816646)61:0.10481455019095704817,gi|150399234|ref|YP_001323001.1| [Methanococcus vannielii SB A-Eur-Met]:0.26331115382968839356)49:0.06301606151974288583)100:0.29696449325991941537)27:0.09701622890359729023,((gi|507077304|ref|WP_016148075.1| [Butyricicoccus pullicaecorum B-Fir-Clo]:0.71848361966501650411,((gi|547954621|ref|WP_022355256.1| [Firmicutes B-Fir]:0.00000094487523046789,gi|544232600|gb|ERK45681.1| [Eubacterium cylindroides ATCC 27803 B-Fir-Ery]:0.00259632399031622333)100:0.83483366432748395969,(TPC1_10227 [Trepomonas]:1.08444447619734285482,(gi|558596599|gb|EST43545.1| [Spironucleus salmonicida E-Hex-Hex]:0.63056923265412578861,(TPC1_15158 [Trepomonas]:0.41748383080055517791,(gi|308160610|gb|EFO63087.1| [Giardia lamblia P15 E-Hex-Gia]:0.35363797813075564802,gi|558595731|gb|EST42699.1| [Spironucleus salmonicida E-Hex-Hex]:0.62752471352830718754)80:0.12928012748026243561)97:0.22273337816355057162)69:0.15410745910457768204)97:0.29046476797765574673)32:0.08697376517094407289)15:0.08072471651754778432,((gi|406911896|gb|EKD51603.1| [uncultured B]:0.69272907419908891224,((((((gi|257792219|ref|YP_003182825.1| [Eggerthella lenta DSM 2243 B-Act-Act]:0.00000094487523046789,gi|496664115|ref|WP_009306608.1| [Bacteria N]:0.00000094487523046789)100:0.25444417623456283550,(gi|550890752|ref|YP_008664844.1| [Adlercreutzia equolifaciens DSM 19450 B-Act-Act]:0.06461282891125286199,gi|511067598|ref|WP_016309186.1| [Enterorhabdus caecimuris B-Act-Act]:0.04008039175745248955)100:0.16979847310484350031)97:0.09381573332488099548,(gi|512702223|ref|WP_016477601.1| [Atopobium B-Act-Act]:0.29962905881664708696,(gi|328954977|ref|YP_004372310.1| [Coriobacterium glomerans PW2 B-Act-Act]:0.11265666256562095748,gi|493772134|ref|WP_006720653.1| [Collinsella stercoris B-Act-Act]:0.12266771984842386733)100:0.10690122561154009884)99:0.14124898774381045019)97:0.11044760010050942711,((gi|511038423|ref|WP_016292443.1| [Lachnospiraceae B-Fir-Clo]:0.24974494257997009727,((gi|547944869|ref|WP_022345986.1| [Clostridium B-Fir-Clo]:0.06887167272536540152,gi|479183283|ref|YP_007810396.1| [butyrate-producing B-Fir-Clo]:0.02769250238400633099)100:0.18850473700193856597,(gi|518384331|ref|WP_019554538.1| [Zymophilus raffinosivorans B-Fir-Neg]:0.18730894002573331147,(gi|495814173|ref|WP_008538752.1| [Megamonas funiformis B-Fir-Neg]:0.24917491330167665375,(gi|545665760|ref|WP_021772158.1| [Mitsuokella B-Fir-Neg]:0.13798638340032348681,(gi|493350425|ref|WP_006307115.1| [Centipeda periodontii B-Fir-Neg]:0.03172433288112422312,gi|497034855|ref|WP_009442691.1| [Selenomonas B-Fir-Neg]:0.10058705392022365688)100:0.22628788376644642932)84:0.08648755348905609597)86:0.06206242783435472754)80:0.07869798089582019651)36:0.02238442046182340800)83:0.04405739718831856722,(gi|160878420|ref|YP_001557388.1| [Clostridium phytofermentans ISDg B-Fir-Clo]:0.24996897100250392576,(gi|511537609|ref|WP_016359711.1| [Lachnospiraceae B-Fir-Clo]:0.03748689352551207166,gi|545396494|ref|WP_021636751.1| [Clostridium B-Fir-Clo]:0.06323271216010062368)100:0.19084251966615053964)99:0.10427438054360847752)86:0.05350084352216236128)82:0.07935429485619036050,((gi|550657446|ref|WP_022636840.1| [candidate division TG3 B]:0.32841116008184884079,(gi|218962134|ref|YP_001741909.1| [Candidatus Cloacamonas acidaminovorans str. Evry B-Can]:0.01841739179326870937,(gi|516981789|ref|WP_018196902.1| [Cloacimonetes B]:0.00276809548358540256,gi|516982862|ref|WP_018197651.1| [unclassified candidate division WWE1 B]:0.00766552949728010156)26:0.00000094487523046789)100:0.27534797724754495052)90:0.10329633062690621315,(((gi|488777008|ref|YP_007946424.1| [Desulfotomaculum gibsoniae DSM 7213 B-Fir-Clo]:0.38040045033722130752,(gi|325291134|ref|YP_004267315.1| [Syntrophobotulus glycolicus DSM 8271 B-Fir-Clo]:0.25647303668935073073,gi|374996899|ref|YP_004972398.1| [Desulfosporosinus orientis DSM 765 B-Fir-Clo]:0.17275985891366985037)61:0.02901935512770437153)38:0.02228594473643564361,(((gi|91200863|emb|CAJ73918.1| [Candidatus Kuenenia stuttgartiensis B-Pla-Pla]:0.19547295644726217501,gi|494426471|ref|WP_007223216.1| [planctomycete KSU-1 B-Pla-Pla]:0.13648420801112351453)100:0.16579029855008153849,gi|167628674|ref|YP_001679173.1| [Heliobacterium modesticaldum Ice1 B-Fir-Clo]:0.21930458261419757959)36:0.03056508948748541676,(gi|517058418|ref|WP_018247236.1| [Orenia marismortui B-Fir-Clo]:0.13605560882907799525,(gi|220933082|ref|YP_002509990.1| [Halothermothrix orenii H 168 B-Fir-Clo]:0.31482525415724932349,(gi|302391173|ref|YP_003826993.1| [Acetohalobium arabaticum DSM 5501 B-Fir-Clo]:0.16049393995678826186,gi|435853527|ref|YP_007314846.1| [Halobacteroides halobius DSM 5150 B-Fir-Clo]:0.15825840946521446684)73:0.05045571132013209475)52:0.03975310005883998798)90:0.07441611572319549450)43:0.04031475482460346316)32:0.03046665917373390584,gi|521980947|ref|WP_020492218.1| [Dehalobacter B-Fir-Clo]:0.21525609110404977931)62:0.04113199315313963156)64:0.05031037116981415536)46:0.06376281272464469352,gi|406982838|gb|EKE04106.1| [uncultured B]:0.44262043347193913423)30:0.02982523689049174434)34:0.03760761565765781411,(gi|547265882|ref|WP_022000401.1| [Acetobacter B-Pro-Alp]:0.37239470955855141776,(gi|547784421|ref|WP_022195156.1| [Azospirillum B-Pro-Alp]:0.10676227800559076608,gi|547273038|ref|WP_022007064.1| [Proteobacteria B-Pro]:0.12485579351819123262)100:0.42029030952870133353)79:0.14769744420693872722)28:0.06249740737964924742)19:0.07414599903525910529)12:0.04761846045026169039,(((gi|20092541|ref|NP_618616.1| [Methanosarcina acetivorans C2A A-Eur-Met]:0.45525341921186263106,((gi|336477677|ref|YP_004616818.1| [Methanosalsum zhilinae DSM 4017 A-Eur-Met]:0.32472142206760712391,gi|91774292|ref|YP_566984.1| [Methanococcoides burtonii DSM 6242 A-Eur-Met]:0.23369653177877319772)67:0.08263789217332924431,((gi|435852364|ref|YP_007313950.1| [Methanomethylovorans hollandica DSM 15978 A-Eur-Met]:0.20178732783572761456,gi|410671225|ref|YP_006923596.1| [Methanolobus psychrophilus R15 A-Eur-Met]:0.16069687528272919019)94:0.08005196767792344126,gi|294496185|ref|YP_003542678.1| [Methanohalophilus mahii DSM 5219 A-Eur-Met]:0.22642192096503302445)52:0.02329889083705950770)70:0.04494452282525368547)93:0.13862819073437709916,((gi|327400594|ref|YP_004341433.1| [Archaeoglobus veneficus SNP6 A-Eur-Arc]:0.20996010686017130276,gi|488600777|ref|YP_007907248.1| [Archaeoglobus sulfaticallidus PM70-1 A-Eur-Arc]:0.19961771133454822569)43:0.05703282389105738398,(gi|284161749|ref|YP_003400372.1| [Archaeoglobus profundus DSM 5631 A-Eur-Arc]:0.43437098101361448776,gi|11499115|ref|NP_070349.1| [Archaeoglobus fulgidus DSM 4304 A-Eur-Arc]:0.21685831489702572794)40:0.06066664653267274387)100:0.20025243703275505402)35:0.05726889148705851390,(gi|118581227|ref|YP_902477.1| [Pelobacter propionicus DSM 2379 B-Pro-Del]:0.21507038354857838103,gi|39998383|ref|NP_954334.1| [Geobacter sulfurreducens PCA B-Pro-Del]:0.21619635395095562758)100:0.51833778920497519671)24:0.04860844857537094388)6:0.03681712276428934782,((((gi|218780216|ref|YP_002431534.1| [Desulfatibacillum alkenivorans AK-01 B-Pro-Del]:0.20409074615069250358,(((gi|493464214|ref|WP_006419410.1| [delta proteobacterium NaphS2 B-Pro-Del]:0.20528856917023363682,(gi|527025138|ref|WP_020877052.1| [Desulfococcus multivorans B-Pro-Del]:0.31092889101624615611,gi|308270476|emb|CBX27088.1| [uncultured Desulfobacterium B-Pro-Del]:0.19729983839574868898)22:0.02915998182968046470)23:0.03457818287711355437,(gi|404494467|ref|YP_006718573.1| [Pelobacter carbinolicus DSM 2380 B-Pro-Del]:0.27900386256948644936,gi|158522664|ref|YP_001530534.1| [Desulfococcus oleovorans Hxd3 B-Pro-Del]:0.20228897257928468711)17:0.02986133270003659551)89:0.07518402202019447422,(gi|494026621|ref|WP_006968813.1| [Desulfotignum phosphitoxidans B-Pro-Del]:0.12855196180006922546,(gi|408419194|ref|YP_006760608.1| [Desulfobacula toluolica Tol2 B-Pro-Del]:0.06450505598493336268,gi|550916239|ref|WP_022669218.1| [Desulfospira joergensenii B-Pro-Del]:0.05646131314098210008)94:0.05646741481938235413)100:0.24844301612013380831)99:0.06965693943055971393)100:0.12719809707050072634,(((gi|406877350|gb|EKD26603.1| [uncultured B]:0.46800280375206027017,(gi|357419074|ref|YP_004932066.1| [Thermovirga lienii DSM 17291 B-Syn-Syn]:0.38776781920004732562,gi|406903262|gb|EKD45400.1| [uncultured B]:0.37159512901888785974)82:0.11679384039424285657)32:0.03609896249800791795,gi|187250435|ref|YP_001874917.1| [Elusimicrobium minutum Pei191 B-Elu-Elu]:0.52645440298191248374)85:0.18865303425839075047,(((gi|320355387|ref|YP_004196726.1| [Desulfobulbus propionicus DSM 2032 B-Pro-Del]:0.13379531132982191988,gi|451947120|ref|YP_007467715.1| [Desulfocapsa sulfexigens DSM 10523 B-Pro-Del]:0.21296189433650028477)91:0.08329599346206278954,(gi|51245499|ref|YP_065383.1| [Desulfotalea psychrophila LSv54 B-Pro-Del]:0.25493077566415717206,gi|557393240|ref|WP_023408528.1| [uncultured Desulfofustis B-Pro-Del]:0.22341060663549339171)93:0.09097440201016572525)95:0.08428043182407857214,((((gi|494505276|ref|WP_007294736.1| [delta proteobacterium MLMS-1 B-Pro-Del]:0.10760842489835328872,gi|297570015|ref|YP_003691359.1| [Desulfurivibrio alkaliphilus AHT2 B-Pro-Del]:0.09903226091461447833)100:0.12587368386622019290,(gi|392412577|ref|YP_006449184.1| [Desulfomonile tiedjei DSM 6799 B-Pro-Del]:0.25346398220660842915,(gi|328953846|ref|YP_004371180.1| [Desulfobacca acetoxidans DSM 11109 B-Pro-Del]:0.25033864493104190929,gi|116750674|ref|YP_847361.1| [Syntrophobacter fumaroxidans MPOB B-Pro-Del]:0.20815978893956663121)69:0.04360644605781409389)71:0.06108080456443428646)46:0.03433168534261927390,gi|302343478|ref|YP_003808007.1| [Desulfarculus baarsii DSM 2075 B-Pro-Del]:0.32558527155340583059)40:0.01625325430026256998,(gi|294101411|ref|YP_003553269.1| [Aminobacterium colombiense DSM 12261 B-Syn-Syn]:0.55899159052052416197,((gi|337288094|ref|YP_004627566.1| [Thermodesulfobacterium geofontis OPF15 B-The-The]:0.46620325335228096630,gi|337287397|ref|YP_004626870.1| [Thermodesulfatator indicus DSM 15286 B-The-The]:0.21693507077333737398)56:0.08499183662537440620,((gi|258404276|ref|YP_003197018.1| [Desulfohalobium retbaense DSM 5692 B-Pro-Del]:0.18911956136466534506,(gi|496145704|ref|WP_008870211.1| [Desulfonatronospira thiodismutans B-Pro-Del]:0.30468606041892820624,gi|256830283|ref|YP_003159011.1| [Desulfomicrobium baculatum DSM 4028 B-Pro-Del]:0.23333144872204017450)85:0.09997737110302797048)94:0.07272756118977390105,(((gi|492854167|ref|WP_006008121.1| [Desulfovibrio piger B-Pro-Del]:0.34510157075521535885,gi|518845183|ref|WP_020001073.1| [Desulfovibrio desulfuricans B-Pro-Del]:0.22500201841510164558)96:0.12192492210703204103,(gi|317152524|ref|YP_004120572.1| [Desulfovibrio aespoeensis Aspo-2 B-Pro-Del]:0.23926454957302975557,gi|242277566|ref|YP_002989695.1| [Desulfovibrio salexigens DSM 2638 B-Pro-Del]:0.40507374025690578989)96:0.10391169229357720416)46:0.06678390599499876845,gi|239908223|ref|YP_002954964.1| [Desulfovibrio magneticus RS-1 B-Pro-Del]:0.34279200595188308309)100:0.12942110452805835608)97:0.10717574355462711200)22:0.01653540315498433499)33:0.03584631492498700778)53:0.05648547791728792539)73:0.07771884434036314959)12:0.02987546287849530274)41:0.08354151943330692665,(gi|518007057|ref|WP_019177265.1| [Methanomassiliicoccus luminyensis A-Eur-Met]:0.15178445586877362117,gi|511059733|ref|YP_008071618.1| [Candidatus Methanomassiliicoccus intestinalis Issoire-Mx1 A-Eur-Met]:0.22157843204495547562)100:0.41215778378492451406)69:0.06282756224908958576,(gi|383318767|ref|YP_005379608.1| [Methanocella conradii HZ254 A-Eur-Met]:0.38451901777315727893,gi|147920672|ref|YP_685527.1| [Methanocella arvoryzae MRE50 A-Eur-Met]:0.36622035214378345636)97:0.18831714460835863312)20:0.03766718838620033288)5:0.02579659823069862731)8:0.04204279060614694863,(gi|189485273|ref|YP_001956214.1| [uncultured Termite group 1 B-Elu]:0.64469892416952467862,((((gi|495213102|ref|WP_007937882.1| [Pelosinus B-Fir-Neg]:0.00000094487523046789,gi|495232610|ref|WP_007957381.1| [Pelosinus fermentans B-Fir-Neg]:0.01620180875673263299)100:0.30668569221231040123,gi|517534189|ref|WP_018704397.1| [Anaeromusa acidaminophila B-Fir-Neg]:0.28985419350773639069)44:0.04709608608904870125,((gi|494500889|ref|WP_007290352.1| [Thermosinus carboxydivorans B-Fir-Neg]:0.18349271488598803415,gi|544739750|ref|WP_021168648.1| [Sporomusa ovata B-Fir-Neg]:0.18524411230983706123)93:0.06821128815212146312,gi|490198950|ref|WP_004097461.1| [Acetonema longum B-Fir-Neg]:0.19207559892438516580)48:0.04573421462567615892)94:0.10389033666095581765,(gi|518718028|ref|WP_019878796.1| [Succinispira mobilis B-Fir-Neg]:0.32263767322525116477,(gi|548295313|ref|WP_022486792.1| [Acidaminococcus B-Fir-Neg]:0.39458000111799901299,(gi|545590873|ref|WP_021719528.1| [Phascolarctobacterium succinatutens B-Fir-Neg]:0.33159475194160414890,gi|545588594|ref|WP_021717356.1| [Phascolarctobacterium B-Fir-Neg]:0.17647005370683777059)100:0.16055115390658833419)95:0.09096011222363989401)86:0.08453211766725417242)99:0.20296395645477019465)61:0.10113589462463677682)30:0.07117528916062344779,((gi|435853182|ref|YP_007314501.1| [Halobacteroides halobius DSM 5150 B-Fir-Clo]:0.47288095483956638088,(gi|150389483|ref|YP_001319532.1| [Alkaliphilus metalliredigens QYMF B-Fir-Clo]:0.21988005466175203351,gi|158320977|ref|YP_001513484.1| [Alkaliphilus oremlandii OhILAs B-Fir-Clo]:0.21865926211918937372)100:0.17072814844832867598)73:0.05554119375291216576,(gi|66360746|pdb|1YCF|A [Moorella thermoacetica B-Fir-Clo]:0.25940196065130965986,gi|334339769|ref|YP_004544749.1| [Desulfotomaculum ruminis DSM 2154 B-Fir-Clo]:0.28105118901258652198)98:0.11555286223271003798)84:0.08262721800256260518)21:0.08463875185176732152)100:0.18449631438217933832,(gi|300087674|ref|YP_003758196.1| [Dehalogenimonas lykanthroporepellens BL-DC-9 B-Chl-Deh]:0.40965965712201357629,((gi|150017859|ref|YP_001310113.1| [Clostridium beijerinckii NCIMB 8052 B-Fir-Clo]:0.19754763199685632102,gi|407474973|ref|YP_006789373.1| [Clostridium acidurici 9a B-Fir-Clo]:0.34492333295025690010)85:0.10066986194739047100,gi|82617392|emb|CAI64303.1| [uncultured archaeon A]:0.30200149483561572472)40:0.05750202050707216989)39:0.04208082735836650434)100:0.13369066243868557575)100:0.11020314358907580543)54:0.03369369865770947825)27:0.02787911472189057507,((((gi|50877008|emb|CAG36848.1| [Desulfotalea psychrophila LSv54 B-Pro-Del]:0.12126364982278971250,gi|406890504|gb|EKD36385.1| [uncultured B]:0.10367038387885528505)90:0.05911328556265756790,((gi|56475711|ref|YP_157300.1| [Aromatoleum aromaticum EbN1 B-Pro-Bet]:0.10905441711147090267,(gi|496240937|ref|WP_008954322.1| [Pseudogulbenkiania ferrooxidans B-Pro-Bet]:0.12116084918658498459,((gi|490193499|ref|WP_004092072.1| [Hafnia alvei B-Pro-Gam]:0.00000094487523046789,gi|496089349|ref|WP_008813856.1| [Enterobacteriaceae B-Pro-Gam]:0.00247279744312808641)100:0.10513624115915971846,gi|237808579|ref|YP_002893019.1| [Tolumonas auensis DSM 9187 B-Pro-Gam]:0.06557094124979206962)84:0.06355303337678784581)48:0.03110699886031337291)71:0.04871829325504857533,(((gi|555248273|ref|WP_023232040.1| [Salmonella enterica B-Pro-Gam]:0.00753536350101454994,((gi|82778079|ref|YP_404428.1| [Shigella dysenteriae Sd197 B-Pro-Gam]:0.00495539139489123686,(gi|445951777|ref|WP_000029632.1| [Escherichia B-Pro-Gam]:0.00000094487523046789,gi|485775745|ref|WP_001399273.1| [Escherichia coli B-Pro-Gam]:0.00499941163854331246)66:0.00000094487523046789)96:0.00677918858383991761,(gi|547427665|ref|WP_022065930.1| [Klebsiella variicola B-Pro-Gam]:0.00502860424313850314,gi|497142042|ref|WP_009485494.1| [Klebsiella B-Pro-Gam]:0.00266289578230029895)98:0.02420194169143109059)94:0.00805759717857402677)96:0.04116618342852872148,gi|490359624|ref|WP_004239397.1| [Morganella morganii B-Pro-Gam]:0.04695826331072462667)92:0.06445076829911915162,(((gi|545476895|ref|WP_021713092.1| [Vibrio ezurae B-Pro-Gam]:0.07456355219157567715,(gi|114562759|ref|YP_750272.1| [Shewanella frigidimarina NCIMB 400 B-Pro-Gam]:0.03651324843622166111,gi|551322050|ref|WP_022941770.1| [Psychromonas hadalis B-Pro-Gam]:0.05111725381282062469)96:0.02925258635582196273)31:0.01901153269290597331,gi|518270629|ref|WP_019440837.1| [Moritella marina B-Pro-Gam]:0.10493919669029116992)49:0.01917585378290103532,(gi|499148806|ref|WP_010862133.1| [Plesiomonas shigelloides B-Pro-Gam]:0.09360097740673005429,gi|54308337|ref|YP_129357.1| [Photobacterium profundum SS9 B-Pro-Gam]:0.07660660307550169745)32:0.01839968140009436495)77:0.03537440911157643808)100:0.24715709667919491532)100:0.10904735823861537447)84:0.05679599109594560963,gi|374301528|ref|YP_005053167.1| [Desulfovibrio africanus str. Walvis Bay B-Pro-Del]:0.25897992105169814758)31:0.03131881333221590846,(((gi|494026582|ref|WP_006968775.1| [Desulfotignum phosphitoxidans B-Pro-Del]:0.15962355445912379537,gi|78777778|ref|YP_394093.1| [Sulfurimonas denitrificans DSM 1251 B-Pro-Eps]:0.34907633403780707892)49:0.06637983515508989740,gi|495790149|ref|WP_008514728.1| [Dethiobacter alkaliphilus B-Fir-Clo]:0.27276483283908659061)5:0.01162395798534591324,(((gi|497299020|ref|WP_009613237.1| [Desulfosporosinus B-Fir-Clo]:0.17782311310011145178,gi|555077207|ref|YP_008618607.1| [Tepidanaerobacter acetatoxydans Re1 B-Fir-Clo]:0.14398746357525163408)35:0.03997545852671592626,gi|493538114|ref|WP_006492011.1| [Mesotoga B-The-The]:0.25197316172841532911)13:0.02375224956721900399,((gi|118577303|ref|YP_899543.1| [Pelobacter propionicus DSM 2379 B-Pro-Del]:0.15160388694133353216,gi|544742353|ref|WP_021171247.1| [Sporomusa ovata B-Fir-Neg]:0.16906204285125939202)9:0.02883764223586637865,(gi|78044321|ref|YP_359701.1| [Carboxydothermus hydrogenoformans Z-2901 B-Fir-Clo]:0.21746535078570991550,(gi|404494549|ref|YP_006718655.1| [Pelobacter carbinolicus DSM 2380 B-Pro-Del]:0.26299389487291358058,(gi|85858194|ref|YP_460396.1| [Syntrophus aciditrophicus SB B-Pro-Del]:0.21103919735277976155,gi|302344243|ref|YP_003808772.1| [Desulfarculus baarsii DSM 2075 B-Pro-Del]:0.18427744253209263348)57:0.03371408551675793980)29:0.02558333318486616381)29:0.02112121334749796769)6:0.01388735715422204260)6:0.02954201782448853328)12:0.02049399174818168981)14:0.03785125085271185547)0:0.00576892826114284302)23:0.02690993202148950908,((gi|493766681|ref|WP_006715262.1| [Desulfitobacterium metallireducens B-Fir-Clo]:0.16227668238494771802,gi|548259139|ref|WP_022476478.1| [Clostridium B-Fir-Clo]:0.29816374126200118067)62:0.07662362994855198561,((gi|352684141|ref|YP_004896126.1| [Acidaminococcus intestini RyC-MR95 B-Fir-Neg]:0.11371339726658760694,(gi|548306503|ref|WP_022497264.1| [Megasphaera elsdenii B-Fir-Neg]:0.01234480353565495236,gi|520880261|ref|WP_020311847.1| [Megasphaera B-Fir-Neg]:0.00689302014504373020)99:0.05273163575426776523)100:0.09531399229166247211,((gi|493648253|ref|WP_006599838.1| [Pseudoramibacter alactolyticus B-Fir-Clo]:0.15125172821836671555,(gi|490483289|ref|WP_004353584.1| [Prevotella denticola B-Bac-Bac]:0.28102740993796776481,(gi|82524116|emb|CAJ19147.1| [unidentified microorganism N]:0.11375981347516968267,gi|545310939|ref|WP_021590118.1| [Prevotella baroniae B-Bac-Bac]:0.17254610937787268066)45:0.05556328513569335631)20:0.02561021541131549770)19:0.02295871731031828497,(gi|492847606|ref|WP_006001560.1| [Eubacterium infirmum B-Fir-Clo]:0.26536511586096600546,gi|494849234|ref|WP_007575334.1| [Prevotella multisaccharivorax B-Bac-Bac]:0.30673054376050251646)44:0.04647386938383633176)91:0.08026149145986977151)95:0.09053560586579530167)40:0.03593906411685438007)75:0.05936536640653750085,(gi|28211481|ref|NP_782425.1| [Clostridium tetani E88 B-Fir-Clo]:0.16112566786282586651,(gi|491753796|ref|WP_005585374.1| [Clostridium ultunense B-Fir-Clo]:0.08458167149990183931,gi|557309268|ref|WP_023385054.1| [Youngiibacter fragilis B-Fir-Clo]:0.19691575957043422340)85:0.07670412003554798186)94:0.06849520138673094449,gi|545418832|ref|WP_021657746.1| [Clostridiales B-Fir-Clo]:0.18162842278192795065);

(gi|90424105|ref|YP_532475.1| [Rhodopseudomonas palustris BisB18 B-Pro-Alp]:0.10589391384912245908,(((((gi|298291786|ref|YP_003693725.1| [Starkeya novella DSM 506 B-Pro-Alp]:0.06656908501310097870,gi|517202343|ref|WP_018391161.1| [Xanthobacteraceae B-Pro-Alp]:0.09237148687790464052)100:0.12716094368841798778,gi|158423343|ref|YP_001524635.1| [Azorhizobium caulinodans ORS 571 B-Pro-Alp]:0.31286036017817919763)78:0.05501176252238675762,((((((gi|121602560|ref|YP_989052.1| [Bartonella bacilliformis KC583 B-Pro-Alp]:0.50574589447926887598,gi|550964030|ref|WP_022712341.1| [Pseudochrobactrum B-Pro-Alp]:0.22530337093440477858)76:0.07583061489585204984,((gi|497081593|ref|WP_009463197.1| [Ahrensia B-Pro-Alp]:0.33964771840024382543,((gi|386870436|gb|AFJ42540.1| [Mesorhizobium plurifarium B-Pro-Alp]:0.16164913090440172216,gi|556737045|ref|XP_005964113.1| [Pantholops hodgsonii E-Met-Cho]:0.10688148018868472156)83:0.04162749881609176250,(gi|494067508|ref|WP_007009578.1| [Nitratireductor aquibiodomus B-Pro-Alp]:0.11923296512309466966,gi|110634058|ref|YP_674266.1| [Chelativorans B-Pro-Alp]:0.13282854535036953125)86:0.03619212268958715839)99:0.10104655524191442917)74:0.06513288708752162925,(gi|494368109|ref|WP_007197395.1| [Hoeflea phototrophica B-Pro-Alp]:0.22422616952859764083,(((gi|222148604|ref|YP_002549561.1| [Agrobacterium vitis S4 B-Pro-Alp]:0.15324415023070694919,gi|556755156|ref|XP_005972937.1| [Pantholops hodgsonii E-Met-Cho]:0.09384130449063037005)68:0.05038837492148805219,(gi|558641342|ref|WP_023512647.1| [Shinella zoogloeoides B-Pro-Alp]:0.06912450445702600366,(gi|150378133|ref|YP_001314728.1| [Sinorhizobium medicae WSM419 B-Pro-Alp]:0.05873677814411158715,(gi|319785196|ref|YP_004144672.1| [Mesorhizobium ciceri biovar biserrulae WSM1271 B-Pro-Alp]:0.14306008905857556246,gi|516616688|ref|WP_017991531.1| [Rhizobium leguminosarum B-Pro-Alp]:0.18499224572943001599)97:0.04169703293629090091)100:0.08614642277495547507)93:0.07490728469394532241)78:0.05107957810576151808,gi|516719744|ref|WP_018063125.1| [Martelella mediterranea B-Pro-Alp]:0.32984965867775617454)98:0.09214715113704169402)99:0.08881717649728897157)82:0.06426412243472970354)63:0.04525841445937903162,(gi|518839254|ref|WP_019995144.1| [Aureimonas ureilytica B-Pro-Alp]:0.14718355830717502752,(gi|496501268|ref|WP_009209551.1| [Aurantimonas manganoxydans B-Pro-Alp]:0.10517539857156334160,gi|494126832|ref|WP_007066605.1| [Fulvimarina pelagi B-Pro-Alp]:0.24320666868459378529)59:0.04766761247813876279)100:0.25817132284032845435)35:0.04396199304397939434,gi|516951892|ref|WP_018181531.1| [Kaistia granuli B-Pro-Alp]:0.24680498742139089785)35:0.03968261091016518638,((gi|357384479|ref|YP_004899203.1| [Pelagibacterium halotolerans B2 B-Pro-Alp]:0.43103041384550594417,(gi|488576553|ref|YP_007914200.1| [Hyphomicrobium denitrificans 1NES1 B-Pro-Alp]:0.37842504847577335125,(((((gi|495874958|ref|WP_008599537.1| [alpha proteobacterium JLT2015 B-Pro-Alp]:0.22679917769139995576,gi|498088941|ref|WP_010403097.1| [Sphingomonas echinoides B-Pro-Alp]:0.22346441678508169315)99:0.09830981414610544256,((gi|397677015|ref|YP_006518553.1| [Zymomonas mobilis subsp. mobilis ATCC 29191 B-Pro-Alp]:0.25361520111462731997,((gi|556722831|ref|XP_005957243.1| [Pantholops hodgsonii E-Met-Cho]:0.07633415684147894231,gi|523702954|ref|WP_020821025.1| [Sphingobium B-Pro-Alp]:0.05796127504260075586)96:0.04833563520761629401,(gi|550941908|ref|WP_022690310.1| [Sphingomonas-like B-Pro-Alp]:0.14271993861239837265,gi|544909070|ref|WP_021319140.1| [Sphingobium ummariense B-Pro-Alp]:0.20048406982875785487)73:0.03523717894453451405)74:0.04288094856239092062)58:0.03837924214434252496,(gi|550924584|ref|WP_022673054.1| [Sphingopyxis baekryungensis B-Pro-Alp]:0.17406155521801991437,(gi|494958697|ref|WP_007684724.1| [Novosphingobium B-Pro-Alp]:0.09078219345057875200,(gi|493887403|ref|WP_006833514.1| [Erythrobacter B-Pro-Alp]:0.15804106149688432192,gi|516262293|ref|WP_017666256.1| [Porphyrobacter B-Pro-Alp]:0.11152258922333757596)94:0.03337744645313178021)100:0.08819150674900101683)33:0.03006471556544026286)26:0.01948773801268629050)100:0.29537667817937923731,((gi|349858673|gb|AEQ20363.1| [uncultured B]:0.52344027517686242401,gi|494062140|ref|WP_007004220.1| [Roseomonas cervicalis B-Pro-Alp]:0.49978458709899875601)8:0.06956941185671411398,(((((gi|83594359|ref|YP_428111.1| [Rhodospirillum rubrum ATCC 11170 B-Pro-Alp]:0.28550227627850799372,gi|518475913|ref|WP_019646120.1| [Novispirillum itersonii B-Pro-Alp]:0.23417195638778501299)28:0.04785537202750933528,((gi|83310378|ref|YP_420642.1| [Magnetospirillum magneticum AMB-1 B-Pro-Alp]:0.14283913431265729543,gi|544701067|ref|WP_021132157.1| [Phaeospirillum fulvum B-Pro-Alp]:0.14673776715600525544)100:0.20302909327287921304,(gi|547265972|ref|WP_022000491.1| [Acetobacter B-Pro-Alp]:0.22691888641043944652,gi|497224439|ref|WP_009538701.1| [Caenispirillum salinarum B-Pro-Alp]:0.19151354131840689354)55:0.04297837471153605204)11:0.02783924863459001295)28:0.04782669472504138403,(gi|522080725|ref|WP_020591934.1| [Kiloniella laminariae B-Pro-Alp]:0.27143480595990304716,gi|550982128|ref|WP_022730228.1| [Thalassospira lucentensis B-Pro-Alp]:0.31594630544561341789)25:0.05461106804324749459)5:0.04044560382712771018,gi|496231051|ref|WP_008945086.1| [Oceanibaculum indicum B-Pro-Alp]:0.35594389134725051838)6:0.02319605204697913758,gi|50346963|gb|AAT75163.1| [Azospirillum brasilense B-Pro-Alp]:0.36397728949184365854)6:0.03085190557097363881)45:0.07038151156286558130)19:0.07605343163966025999,(((gi|497986757|ref|WP_010300913.1| [Candidatus Odyssella thessalonicensis B-Pro-Alp]:0.68630723210932664813,gi|406990116|gb|EKE09800.1| [uncultured B]:0.51548705295395347292)47:0.15109046820226060270,((((gi|406979042|gb|EKE00898.1| [uncultured B]:0.60867881944038393360,(gi|493971415|ref|WP_006914552.1| [Salinisphaera shabanensis B-Pro-Gam]:0.47594877024305815016,((gi|497886361|ref|WP_010200517.1| [Psychrobacter B-Pro-Gam]:0.29749166081213040957,((gi|491410327|ref|WP_005268142.1| [Acinetobacter B-Pro-Gam]:0.07180120721529674455,gi|507094999|ref|WP_016165658.1| [Acinetobacter tandoii B-Pro-Gam]:0.09812216473919385673)57:0.00815880037239677045,gi|556752549|ref|XP_005971666.1| [Pantholops hodgsonii E-Met-Cho]:0.08952923958562905571)100:0.21681439435220886680)100:0.35465589020753218730,((((gi|518703483|ref|WP_019864626.1| [Methylovulum miyakonense B-Pro-Gam]:0.14379676890946913037,(gi|558565543|ref|WP_023495693.1| [Methyloglobulus morosus B-Pro-Gam]:0.11130331975741504513,gi|493947543|ref|WP_006891470.1| [Methylobacter tundripaludum B-Pro-Gam]:0.06096655068872519623)35:0.01691516051687220676)87:0.05041280294137778784,gi|357403713|ref|YP_004915637.1| [Methylomicrobium alcaliphilum 20Z B-Pro-Gam]:0.11289228579383901729)100:0.29599010843290085582,(gi|333906839|ref|YP_004480425.1| [Marinomonas posidonica IVIA-Po-181 B-Pro-Gam]:0.47944483940969123692,gi|489560551|ref|WP_003465085.1| [Pseudomonas pseudoalcaligenes B-Pro-Gam]:0.38603946639790759354)32:0.07825149076694570827)3:0.02290939551443577082,(gi|551320111|ref|WP_022939904.1| [Psychromonas hadalis B-Pro-Gam]:0.28829474182606362742,(((gi|492851538|ref|WP_006005492.1| [Glaciecola punicea B-Pro-Gam]:0.22331360298648780804,(gi|517812183|ref|WP_018982391.1| [Salinimonas chungwhensis B-Pro-Gam]:0.10581442260018807111,gi|410863424|ref|YP_006978658.1| [Alteromonas macleodii AltDE1 B-Pro-Gam]:0.07428174670426700155)100:0.07914795913484715117)100:0.08950350948881147239,((gi|491635655|ref|WP_005493184.1| [Pseudoalteromonas luteoviolacea B-Pro-Gam]:0.11270750170453214256,(gi|494854313|ref|WP_007580413.1| [Pseudoalteromonas B-Pro-Gam]:0.01210985044258806355,gi|493845509|ref|WP_006792561.1| [Alteromonadales B-Pro-Gam]:0.01856507266217293298)100:0.06135328287197719388)100:0.16728986244065538469,gi|494661609|ref|WP_007419553.1| [Idiomarina B-Pro-Gam]:0.19606231533038231962)92:0.03644551436296702279)99:0.07762713884586933122,((gi|446256207|ref|WP_000334062.1| [Salmonella enterica B-Pro-Gam]:0.00399290847583529465,(gi|187733589|ref|YP_001882434.1| [Shigella boydii CDC 3083-94 B-Pro-Gam]:0.00341986323915816721,gi|485884137|ref|WP_001478515.1| [Escherichia coli B-Pro-Gam]:0.00680604401916196176)95:0.00475686432814030006)100:0.28140558873410387308,(gi|518778407|ref|WP_019935696.1| [Oceanimonas smirnovii B-Pro-Gam]:0.13302186860464082496,(gi|515979879|ref|WP_017410462.1| [Aeromonas hydrophila B-Pro-Gam]:0.00877943911495008417,gi|516398434|ref|WP_017787832.1| [Aeromonas B-Pro-Gam]:0.01172852395244907558)100:0.11249334944242805889)86:0.07063492370293285305)50:0.05344918187685471223)67:0.06345175456528698299)100:0.16173173407513130595)7:0.03092461354376128263)65:0.06878133263898929262)74:0.03849502870348187750)98:0.20768966247044087781,(((gi|498286744|ref|WP_010600900.1| [Pedobacter agri B-Bac-Sph]:0.44430972439972993282,(gi|547227349|ref|WP_021964364.1| [Prevotella B-Bac-Bac]:0.35571192551594393860,gi|325297841|ref|YP_004257758.1| [Bacteroides salanitronis DSM 18170 B-Bac-Bac]:0.27369694272942829416)97:0.16899062265320824450)100:0.36606009167967801243,(gi|336322426|ref|YP_004602393.1| [Flexistipes sinusarabici DSM 4947 B-Def-Def]:0.42367882025658554213,gi|291280319|ref|YP_003497154.1| [Deferribacter desulfuricans SSM1 B-Def-Def]:0.28231928700420649836)100:0.19946693850465091469)64:0.09482315735609520013,(gi|262197640|ref|YP_003268849.1| [Haliangium ochraceum DSM 14365 B-Pro-Del]:0.55384629342859015289,(gi|404493431|ref|YP_006717537.1| [Pelobacter carbinolicus DSM 2380 B-Pro-Del]:0.32648668690444870855,((gi|492846621|ref|WP_006000575.1| [Desulfuromonas acetoxidans B-Pro-Del]:0.23025409211072048188,(gi|522166252|ref|WP_020677460.1| [Geopsychrobacter electrodiphilus B-Pro-Del]:0.24408874526894722146,gi|189423877|ref|YP_001951054.1| [Geobacter lovleyi SZ B-Pro-Del]:0.39731138705221685781)44:0.06800588963779072293)19:0.04804935343986432156,gi|404494613|ref|YP_006718719.1| [Pelobacter carbinolicus DSM 2380 B-Pro-Del]:0.22050039657354131295)41:0.07129971036017571095)92:0.14255900929205467254)89:0.09930540350514825698)88:0.27919718413036836990)76:0.13468366398866371547,TPC1_10233 [Trepomonas]:1.54032963517351140226)78:0.08195096167043251778,gi|326794045|ref|YP_004311865.1| [Marinomonas mediterranea MMB-1 B-Pro-Gam]:0.98607108666126008778)59:0.09645605367470055924)60:0.10282746499475085844,((gi|114800082|ref|YP_759506.1| [Hyphomonas neptunium ATCC 15444 B-Pro-Alp]:0.57834364581901520630,gi|497487741|ref|WP_009801939.1| [Oceanicaulis B-Pro-Alp]:0.60870368525032891860)88:0.11690954734439459872,((gi|517825416|ref|WP_018995624.1| [Hirschia maritima B-Pro-Alp]:0.43178656007233257030,(gi|516887711|ref|WP_018148967.1| [Henriciella marina B-Pro-Alp]:0.25667781072547141141,gi|550947111|ref|WP_022695512.1| [Ponticaulis koreensis B-Pro-Alp]:0.58808511494982418366)84:0.07734835747078500079)95:0.09731682883656170291,(gi|556761163|ref|XP_005975893.1| [Pantholops hodgsonii E-Met-Cho]:0.25093139857085794420,gi|516747766|ref|WP_018080612.1| [Asticcacaulis benevestitus B-Pro-Alp]:0.34796739548220384508)100:0.26024376327067205716)56:0.06926700534845280088)84:0.08908626576105629913)11:0.05486468620549041220)15:0.02749195522389945301,((gi|521067624|ref|WP_020399575.1| [Kordiimonas gwangyangensis B-Pro-Alp]:0.52066625186829340599,(gi|495311945|ref|WP_008036693.1| [Rhodobacterales B-Pro-Alp]:0.40788519853534027648,(gi|516539744|ref|WP_017927369.1| [Loktanella hongkongensis B-Pro-Alp]:0.26760313160034088220,((gi|89055677|ref|YP_511128.1| [Jannaschia B-Pro-Alp]:0.30088676705234168596,(gi|294677037|ref|YP_003577652.1| [Rhodobacter capsulatus SB 1003 B-Pro-Alp]:0.18419247446345540786,gi|550958122|ref|WP_022706467.1| [Paracoccus zeaxanthinifaciens B-Pro-Alp]:0.37864040854632546873)97:0.10467438765714738580)37:0.06766633256831212917,((gi|478183276|ref|YP_007704346.1| [Octadecabacter antarcticus 307 B-Pro-Alp]:0.16576929159656664248,gi|496449540|ref|WP_009158385.1| [Thalassiobium B-Pro-Alp]:0.22578696313403204265)91:0.07530980915736845693,(((((gi|495483909|ref|WP_008208595.1| [Roseobacter B-Pro-Alp]:0.13401732473746824637,(gi|518125803|ref|WP_019296011.1| [Phaeobacter gallaeciensis B-Pro-Alp]:0.03719210302128694856,gi|495829288|ref|WP_008553867.1| [Rhodobacterales B-Pro-Alp]:0.02126165433551774342)100:0.11963483746512429406)100:0.11290060618721106667,gi|492464781|ref|WP_005854028.1| [Sulfitobacter B-Pro-Alp]:0.22253070981349684643)87:0.06203690724396234563,(gi|497502354|ref|WP_009816552.1| [Roseovarius B-Pro-Alp]:0.22985064731198950883,((gi|40063647|gb|AAR38436.1| [uncultured marine B]:0.30079567616525149099,(gi|496159066|ref|WP_008883573.1| [Citreicella B-Pro-Alp]:0.06726071371853313552,gi|495074753|ref|WP_007799578.1| [Pelagibaca bermudensis B-Pro-Alp]:0.08520532430786340039)100:0.15797361347808119847)38:0.05134231446402145321,gi|497827268|ref|WP_010141424.1| [Oceanicola B-Pro-Alp]:0.23077456468558268932)16:0.02186637497142475753)16:0.03197769899662524645)46:0.03241051644427520029,(gi|496470449|ref|WP_009179294.1| [Silicibacter B-Pro-Alp]:0.03292758156858838908,gi|99080568|ref|YP_612722.1| [Ruegeria B-Pro-Alp]:0.04102338659227018625)100:0.30115198515078328567)43:0.04075010308946969834,gi|159043842|ref|YP_001532636.1| [Dinoroseobacter shibae DFL 12 B-Pro-Alp]:0.30609716343788434534)15:0.04117899961543145665)13:0.03722496480335902441)11:0.01211899823159831580)87:0.11288276170532904330)100:0.21799371840431130964)28:0.05910645164232844473,gi|154253507|ref|YP_001414331.1| [Parvibaculum lavamentivorans DS-1 B-Pro-Alp]:0.41693468593046284498)24:0.04470543106125526855)81:0.07370831255934308379)19:0.03162711805024801676)41:0.04356224235012000345,(gi|517527706|ref|WP_018697914.1| [Amorphus coralli B-Pro-Alp]:0.46942802157859431222,gi|557676228|ref|WP_023430945.1| [Lutibaculum baratangense B-Pro-Alp]:0.36657498384199255215)44:0.05993011758730239918)27:0.03529514616324482684)85:0.07827734881388739852,(((gi|489707207|ref|WP_003611344.1| [Methylosinus trichosporium B-Pro-Alp]:0.11507210197954328978,gi|402771264|ref|YP_006590801.1| [Methylocystis B-Pro-Alp]:0.15289709014592930969)100:0.19980513020922591183,(gi|182678772|ref|YP_001832918.1| [Beijerinckia indica subsp. indica ATCC 9039 B-Pro-Alp]:0.23641750971702313322,(gi|519019783|ref|WP_020175658.1| [Methyloferula stellata B-Pro-Alp]:0.16597351347837080437,gi|217976894|ref|YP_002361041.1| [Methylocella silvestris BL2 B-Pro-Alp]:0.19384186477820400385)97:0.05677835765916720845)100:0.08996083881380564917)100:0.09645843310722237995,(gi|518939175|ref|WP_020095050.1| [Methylobacterium B-Pro-Alp]:0.19904482970242518003,gi|497160648|ref|WP_009491628.1| [Microvirga B-Pro-Alp]:0.18906355444932901322)98:0.07370382873015998704)96:0.05032555072714154504)47:0.02857737230878463347)100:0.15710106282884481188,(gi|27376743|ref|NP_768272.1| [Bradyrhizobium diazoefficiens USDA 110 B-Pro-Alp]:0.21230268127125070943,gi|517266670|ref|WP_018455488.1| [Mesorhizobium B-Pro-Alp]:0.16194805905716103123)97:0.03992026778716266378)57:0.03773026757372342777,(gi|209885338|ref|YP_002289195.1| [Oligotropha carboxidovorans OM5 B-Pro-Alp]:0.09671967837435349602,(gi|518026859|ref|WP_019197067.1| [Afipia birgiae B-Pro-Alp]:0.02432957739097528840,gi|497422088|ref|WP_009736286.1| [Bradyrhizobiaceae B-Pro-Alp]:0.02818710822461415605)100:0.09431140481927695329)44:0.02464534758820535049)70:0.02949599551166835060,gi|75675709|ref|YP_318130.1| [Nitrobacter winogradskyi Nb-255 B-Pro-Alp]:0.17847726441719610757);

(((((((gi|517540003|ref|WP_018710211.1| [Bacteroides barnesiae B-Bac-Bac]:0.21618695674042850974,((gi|545407411|ref|WP_021646685.1| [Bacteroides pyogenes B-Bac-Bac]:0.17679548442223280702,(gi|375255862|ref|YP_005015029.1| [Tannerella forsythia ATCC 43037 B-Bac-Bac]:0.17801152184170576653,gi|547743786|ref|WP_022157219.1| [Prevotella B-Bac-Bac]:0.23897528351630772936)70:0.05283235792019727595)100:0.08437060329871534647,((gi|517276029|ref|WP_018464847.1| [Prevotella paludivivens B-Bac-Bac]:0.29475172214629097311,gi|553313107|ref|WP_023058035.1| [Prevotella B-Bac-Bac]:0.28053250533384016530)100:0.12911397871567187323,(gi|490445935|ref|WP_004316853.1| [Bacteroides B-Bac-Bac]:0.00000092798737689253,gi|495918214|ref|WP_008642793.1| [Bacteroides B-Bac-Bac]:0.00131432312421341543)100:0.35189778998993026526)82:0.07843268298159035423)29:0.02930476338352801594)94:0.09311365097745717689,((gi|548253113|ref|WP_022470749.1| [Bacteroides thetaiotaomicron B-Bac-Bac]:0.37724692981667207192,(gi|496047030|ref|WP_008771537.1| [Bacteroides B-Bac-Bac]:0.00438168619286227311,(gi|492469363|ref|WP_005855368.1| [Parabacteroides distasonis B-Bac-Bac]:0.00127167450638090681,gi|496056354|ref|WP_008780861.1| [Bacteroidales B-Bac-Bac]:0.00254133416340449362)73:0.00072857964498398466)100:0.51008448056848509911)40:0.05931389808419473136,((gi|387789330|ref|YP_006254395.1| [Solitalea canadensis DSM 3403 B-Bac-Sph]:0.20649679845662882727,(gi|493852731|ref|WP_006799650.1| [Dysgonomonas gadei B-Bac-Bac]:0.00000092798737689253,gi|383302745|gb|AFH08280.1| [uncultured B]:0.00000092798737689253)100:0.11637694540161662438)78:0.04852947827258294322,(gi|517960199|ref|WP_019130407.1| [Bacteroidales B-Bac-Bac]:0.31070711197597555842,(gi|544899871|ref|WP_021311367.1| [Bacteroidetes B-Bac]:0.22655307455528597704,(gi|511018119|ref|WP_016272460.1| [Bacteroides uniformis B-Bac-Bac]:0.06672280079483873527,gi|494934616|ref|WP_007660647.1| [Bacteroides B-Bac-Bac]:0.07663917831261904401)100:0.08256508999375455904)41:0.02572542534632274794)25:0.03166277587331327997)24:0.03775702537291921596)47:0.03568172542677159470)84:0.03869903520337753672,gi|495862501|ref|WP_008587080.1| [Niabella soli B-Bac-Sph]:0.23207828341657560367)27:0.03023362141592402658,((gi|518430453|ref|WP_019600660.1| [Rhodonellum psychrophilum B-Bac-Cyt]:0.12037471059558692288,(gi|517284449|ref|WP_018473267.1| [Echinicola pacifica B-Bac-Cyt]:0.16271373499832156306,(gi|495906254|ref|WP_008630833.1| [Mariniradius saccharolyticus B-Bac-Cyt]:0.14248205422482118632,gi|496325231|ref|WP_009034409.1| [Indibacter alkaliphilus B-Bac-Cyt]:0.20441722666392414531)75:0.03942677233290906025)93:0.04552730682496385073)100:0.11274992038526458760,(gi|510823487|ref|WP_016196876.1| [Arcticibacter svalbardensis B-Bac-Sph]:0.17782830442414815364,((((gi|379996384|gb|AFD23678.1| [uncultured organism N]:0.27554372679211286412,gi|493898713|ref|WP_006844547.1| [Dysgonomonas mossii B-Bac-Bac]:0.42648267946539725193)38:0.05370822800120535201,(((gi|256420860|ref|YP_003121513.1| [Chitinophaga pinensis DSM 2588 B-Bac-Sph]:0.36857810867099721763,((gi|515710093|ref|WP_017142693.1| [Bacteroides finegoldii B-Bac-Bac]:0.36925290054406467721,gi|497952342|ref|WP_010266498.1| [Alistipes B-Bac-Bac]:0.38504524882340607217)100:0.28398984733340676412,((((gi|519058612|ref|WP_020214487.1| [Flavobacterium rivuli B-Bac-Fla]:0.27790724558807577971,gi|518820021|ref|WP_019975975.1| [Empedobacter brevis B-Bac-Fla]:0.31560022632371459439)100:0.14753689897432628597,(gi|493898064|ref|WP_006843908.1| [Dysgonomonas mossii B-Bac-Bac]:0.35983288433847104848,gi|527072174|ref|WP_020895811.1| [Winogradskyella psychrotolerans B-Bac-Fla]:0.49789284549232060151)52:0.02519985470722744744)45:0.06000298288034368321,((gi|522071914|ref|WP_020583123.1| [Endozoicomonas elysicola B-Pro-Gam]:0.21500130041263892933,gi|518658213|ref|WP_019820024.1| [Vibrio splendidus B-Pro-Gam]:0.24851710495349749186)100:0.24122179888427963679,(gi|494898669|ref|WP_007624714.1| [Glaciecola arctica B-Pro-Gam]:0.22943784935220043475,(gi|103486503|ref|YP_616064.1| [Sphingopyxis alaskensis RB2256 B-Pro-Alp]:0.11074533867348100580,gi|430736195|gb|AGA60127.1| [Aminobacter B-Pro-Alp]:0.06350355338459937049)100:0.21433325449368700877)73:0.06755541847160601021)97:0.09518948018712830583)19:0.03363870774860550084,((gi|497267870|ref|WP_009582087.1| [Fulvivirga imtechensis B-Bac-Cyt]:0.33711370966395409754,gi|522056549|ref|WP_020567758.1| [Lewinella persica B-Bac-Sph]:0.44705139994621706512)75:0.11728589590212183669,(((gi|498350493|ref|WP_010664649.1| [Marinilabilia salmonicolor B-Bac-Bac]:0.09829996874828483833,gi|515148004|ref|WP_016776674.1| [Anaerophaga thermohalophila B-Bac-Bac]:0.08147538738993648222)100:0.27864938239352537996,(((gi|150009653|ref|YP_001304396.1| [Parabacteroides distasonis ATCC 8503 B-Bac-Bac]:0.00438342056765427847,((gi|492492390|ref|WP_005863641.1| [Parabacteroides B-Bac-Bac]:0.00269028659023833484,gi|496574321|ref|WP_009275439.1| [Bacteroidales B-Bac-Bac]:0.00134123389589661324)64:0.00268523105474325697,gi|496054465|ref|WP_008778972.1| [Bacteroides B-Bac-Bac]:0.00134365700900781018)54:0.00100944266890788713)100:0.24128159057303955048,(gi|517091376|ref|WP_018280194.1| [Capnocytophaga cynodegmi B-Bac-Fla]:0.19707247814729755842,gi|496963793|ref|WP_009421844.1| [Capnocytophaga B-Bac-Fla]:0.36593138758383542131)100:0.13403059202473624478)99:0.10128484368264413507,(gi|547190099|ref|WP_021931880.1| [Tannerella B-Bac-Bac]:0.23288331484764371315,gi|492395155|ref|WP_005830586.1| [Bacteroides uniformis B-Bac-Bac]:0.27304221285078206227)73:0.04245837754716765694)100:0.08917784639134083979)100:0.15877710024415228607,(gi|182412639|ref|YP_001817705.1| [Opitutus terrae PB90-1 B-Ver-Opi]:0.66165955987398739069,(((gi|490426402|ref|WP_004298569.1| [Bacteroides ovatus B-Bac-Bac]:0.38164833246960006008,((gi|547879121|ref|WP_022284634.1| [Bacteroides B-Bac-Bac]:0.35155043535355223749,(gi|490439272|ref|WP_004310282.1| [Bacteroides B-Bac-Bac]:0.00000092798737689253,gi|496052696|ref|WP_008777203.1| [Bacteroides B-Bac-Bac]:0.00000092798737689253)100:0.19792502660511654411)96:0.09377792663836824472,(gi|518812682|ref|WP_019968636.1| [Prevotella maculosa B-Bac-Bac]:0.32364769862535902600,gi|517174383|ref|WP_018363201.1| [Prevotella nanceiensis B-Bac-Bac]:0.25024344524243524734)100:0.12387650651360282428)100:0.19299541509825987595)100:0.19330385266662425403,(((gi|497266709|ref|WP_009580926.1| [Fulvivirga imtechensis B-Bac-Cyt]:0.49235017721800555801,(gi|516423837|ref|WP_017813235.1| [Paenibacillus B-Fir-Bac]:0.66887488289617402781,((gi|516007201|ref|WP_017437784.1| [Geobacillus caldoxylosilyticus B-Fir-Bac]:0.17526045570245457617,(gi|497882612|ref|WP_010196768.1| [Bacillus B-Fir-Bac]:0.20847920067593786464,(gi|515950490|ref|WP_017381073.1| [Paenisporosarcina B-Fir-Bac]:0.30006726965239260974,gi|549474077|ref|YP_008607733.1| [Bacillus infantis NRRL B-14911 B-Fir-Bac]:0.25601338778796484119)68:0.06179944037416836011)48:0.03505826939341066123)53:0.06798679572953075789,gi|251794353|ref|YP_003009084.1| [Paenibacillus B-Fir-Bac]:0.22783697116713749753)100:0.38522045736895749179)93:0.12430574237736276288)42:0.08458706575458953270,(((gi|492399464|ref|WP_005831660.1| [Bacteroides B-Bac-Bac]:0.00040506555143995498,gi|511018375|ref|WP_016272714.1| [Bacteroides uniformis B-Bac-Bac]:0.00670984958983010787)100:0.74251621635488074258,(gi|553027661|gb|AGY53078.1| [Bacteroidales B-Bac-Bac]:0.40143972573984748609,((gi|495121027|ref|WP_007845842.1| [Chryseobacterium B-Bac-Fla]:0.27777282855624946256,gi|313202733|ref|YP_004041390.1| [Paludibacter propionicigenes WB4 B-Bac-Bac]:0.21978064914813916220)100:0.12027719457274735348,((((gi|325105782|ref|YP_004275436.1| [Pedobacter saltans DSM 12145 B-Bac-Sph]:0.22066522001604513270,gi|510822253|ref|WP_016195681.1| [Arcticibacter svalbardensis B-Bac-Sph]:0.19327104884275631003)65:0.05734720835113207849,(gi|495788139|ref|WP_008512718.1| [Mucilaginibacter paludis B-Bac-Sph]:0.43799007709649623310,gi|495783471|ref|WP_008508050.1| [Mucilaginibacter paludis B-Bac-Sph]:0.24375712826276288436)37:0.04774584605388142167)42:0.06122796497564936269,(gi|375146146|ref|YP_005008587.1| [Niastella koreensis GR20-10 B-Bac-Sph]:0.21219023589131022489,gi|387789568|ref|YP_006254633.1| [Solitalea canadensis DSM 3403 B-Bac-Sph]:0.22225019357111805429)91:0.04455820917568199119)49:0.05765146618103652448,gi|347536214|ref|YP_004843639.1| [Flavobacterium branchiophilum FL-15 B-Bac-Fla]:0.24888038565519238210)32:0.05716410404914266941)46:0.05460930004861713066)93:0.09534717275439331952)95:0.12145304598510744953,(gi|518927842|ref|WP_020083717.1| [gamma proteobacterium SCGC AAA160-D02 B-Pro-Gam]:0.58845608071632471425,((gi|364284981|gb|AEW47970.1| [uncultured B]:0.38109742068694546502,((gi|313674280|ref|YP_004052276.1| [Marivirga tractuosa DSM 4126 B-Bac-Cyt]:0.49494571441628493202,(gi|295135520|ref|YP_003586196.1| [Zunongwangia profunda SM-A87 B-Bac-Fla]:0.27981267230398271240,((gi|120437787|ref|YP_863473.1| [Gramella forsetii KT0803 B-Bac-Fla]:0.20335260093238397006,gi|494047093|ref|WP_006989211.1| [Gillisia limnaea B-Bac-Fla]:0.14959909729898066000)99:0.11293323115828228509,gi|527071855|ref|WP_020895492.1| [Winogradskyella psychrotolerans B-Bac-Fla]:0.34911469007010176302)35:0.03614030771876898529)100:0.10423281186266976361)64:0.06356381367704433405,((gi|443244289|ref|YP_007377515.1| [Nonlabens dokdonensis DSW-6 B-Bac-Fla]:0.34120503499766424715,(gi|519058341|ref|WP_020214216.1| [Flavobacterium rivuli B-Bac-Fla]:0.26598536110068959903,(gi|497820975|ref|WP_010135131.1| [Flavobacteriaceae B-Bac-Fla]:0.20922223275819565314,gi|325288147|ref|YP_004263937.1| [Cellulophaga lytica DSM 7489 B-Bac-Fla]:0.13420500758560083288)100:0.08554377583432616616)42:0.04435185953167472550)66:0.04147172502557080337,gi|496141601|ref|WP_008866108.1| [Flavobacteria B-Bac-Fla]:0.27405176845967804677)100:0.16090803391712266146)46:0.03778930659040237450)100:0.14760802280508064643,(gi|546762450|ref|WP_021891581.1| [Bacteroides B-Bac-Bac]:0.26899168835384851262,gi|517979989|ref|WP_019150197.1| [Alistipes senegalensis B-Bac-Bac]:0.26926946154086395246)100:0.21748575282585583257)63:0.04858293845624899604)9:0.01912072225803051334)7:0.01735447766722461593)7:0.03038912222539975894,(gi|451821117|ref|YP_007457318.1| [Clostridium saccharoperbutylacetonicum N1-4HMT B-Fir-Clo]:0.52747026644599448453,((((gi|490153765|ref|WP_004052441.1| [Halococcus morrhuae A-Eur-Hal]:0.77445893489613548688,TPC1_10248 [Trepomonas]:0.53582064904433468477)27:0.13982087166953108270,(gi|285808617|gb|ADC36136.1| [uncultured B]:0.49449889772180638525,(gi|268316106|ref|YP_003289825.1| [Rhodothermus marinus DSM 4252 B-Bac-Bac]:0.42240329100762424863,gi|489281273|ref|WP_003188904.1| [Pseudomonas fluorescens B-Pro-Gam]:0.63593443695255780224)96:0.15700353588751048139)47:0.05420099661543658492)2:0.02672756558687884240,(gi|493352548|ref|WP_006309209.1| [Clostridiaceae B-Fir-Clo]:0.56816331482021631416,(gi|551208951|ref|WP_022836997.1| [Marinimicrobia B-Mar]:0.40359752137515381154,gi|488704488|ref|WP_002628458.1| [Cystobacter fuscus B-Pro-Del]:0.70011984333157606386)43:0.11683364497394485571)14:0.04217101063133806005)4:0.02949569759884192871,gi|397689755|ref|YP_006527009.1| [Melioribacter roseus P3M-2 B-Ign-Ign]:0.44937014087269572249)13:0.04491372480620627050)16:0.05621429214994957263)11:0.03409115861132532704)19:0.02777794043372749586,gi|490452962|ref|WP_004323809.1| [Bacteroides ovatus B-Bac-Bac]:0.57831313038867337983)51:0.04043387019909778363)45:0.03983634797213497780)19:0.02496930532559192562)14:0.02609301020358025663)46:0.05940139641860431308)99:0.11302899298858516686)100:0.08838838601873319489,((gi|542099263|ref|WP_021015432.1| [Serratia B-Pro-Gam]:0.11266686891064493781,gi|307130600|ref|YP_003882616.1| [Dickeya dadantii 3937 B-Pro-Gam]:0.11475357333844948826)84:0.04416713087769084251,(gi|490194000|ref|WP_004092569.1| [Hafnia alvei B-Pro-Gam]:0.06675719691897850916,((gi|515201311|ref|WP_016809249.1| [Klebsiella oxytoca B-Pro-Gam]:0.04689398647963946565,((gi|283785933|ref|YP_003365798.1| [Citrobacter rodentium ICC168 B-Pro-Gam]:0.04418460988651706778,((gi|544825492|ref|WP_021241491.1| [Enterobacter cloacae B-Pro-Gam]:0.00744054733438670804,gi|324497317|gb|ADY39467.1| [bacterium enrichment culture clone P69-9E B]:0.00173637056041898758)99:0.03535495962902961142,(gi|446794276|ref|WP_000871532.1| [Shigella flexneri B-Pro-Gam]:0.00654187321605624074,(gi|446794241|ref|WP_000871497.1| [Escherichia B-Pro-Gam]:0.00260364206742713438,(gi|491146832|ref|WP_005005232.1| [Shigella B-Pro-Gam]:0.00261978328700131777,gi|545232523|ref|WP_021532091.1| [Escherichia coli B-Pro-Gam]:0.00522332170509941327)73:0.00130179647772374124)67:0.00000092798737689253)98:0.01562482318169874408)45:0.00710764254731699636)34:0.00924035292514029973,gi|62180752|ref|YP_217169.1| [Salmonella enterica subsp. enterica serovar Choleraesuis str. SC-B67 B-Pro-Gam]:0.04879924578531472795)33:0.01703785315287443050)100:0.05869212763439757979,gi|515918845|ref|WP_017349428.1| [Pantoea B-Pro-Gam]:0.18904492021940436097)64:0.05247715014674256967)99:0.09534402541584802160)100:0.52468331780887877969)62:0.04011628147030830982,gi|551198003|ref|WP_022826073.1| [Hymenobacter norwichensis B-Bac-Cyt]:0.32040689680883038815)89:0.07322585687258989506)29:0.03446212653596714831,(gi|387792789|ref|YP_006257854.1| [Solitalea canadensis DSM 3403 B-Bac-Sph]:0.24184810587816715777,(gi|375149290|ref|YP_005011731.1| [Niastella koreensis GR20-10 B-Bac-Sph]:0.21363435644841261007,(((gi|344204105|ref|YP_004789248.1| [Muricauda ruestringensis DSM 13258 B-Bac-Fla]:0.17383009564253312784,(gi|495889325|ref|WP_008613904.1| [Joostella marina B-Bac-Fla]:0.11628482349875447766,gi|496278432|ref|WP_008990470.1| [Galbibacter B-Bac-Fla]:0.16181143910548262399)84:0.05136811687493431783)64:0.03329768066597102449,((gi|340619782|ref|YP_004738235.1| [Zobellia galactanivorans B-Bac-Fla]:0.17793325132920703724,(gi|497464449|ref|WP_009778647.1| [Leeuwenhoekiella blandensis B-Bac-Fla]:0.15413165618918053812,(gi|295135338|ref|YP_003586014.1| [Zunongwangia profunda SM-A87 B-Bac-Fla]:0.18515847575704311168,gi|120434734|ref|YP_860421.1| [Gramella forsetii KT0803 B-Bac-Fla]:0.11188932115517345733)99:0.05759345438914462156)78:0.04037172992875760758)59:0.02293183942499890313,gi|319953334|ref|YP_004164601.1| [Cellulophaga algicola DSM 14237 B-Bac-Fla]:0.16717361173078876257)21:0.01652025095158478341)100:0.19008137206681166576,gi|387789382|ref|YP_006254447.1| [Solitalea canadensis DSM 3403 B-Bac-Sph]:0.27495855414731912303)56:0.03524148312845255121)42:0.04224753367221992240)49:0.05017384638187836338)92:0.05691451378909239550,((gi|495517729|ref|WP_008242374.1| [Pedobacter B-Bac-Sph]:0.29574766765992577255,(gi|255533519|ref|YP_003093891.1| [Pedobacter heparinus DSM 2366 B-Bac-Sph]:0.17889464313223552017,gi|489083875|ref|WP_002993788.1| [Sphingobacterium spiritivorum B-Bac-Sph]:0.19364714501585389428)97:0.06168747630094108952)79:0.05387607131611774069,gi|332668373|ref|YP_004451161.1| [Haliscomenobacter hydrossis DSM 1100 B-Bac-Sph]:0.27058983827502247621)73:0.03283833232461294549)96:0.08170511980955078024)27:0.02791049162006939421)50:0.03330349896482250743)54:0.04267180029293573401,((gi|2323355|gb|AAB66561.1| [Elizabethkingia meningoseptica B-Bac-Fla]:0.12920800673261981228,((gi|495120898|ref|WP_007845713.1| [Chryseobacterium B-Bac-Fla]:0.06871343249356609562,gi|255535659|ref|YP_003096030.1| [Flavobacteriaceae B-Bac-Fla]:0.11379085572661441772)97:0.04006831445710060807,gi|517505073|ref|WP_018675281.1| [Riemerella columbina B-Bac-Fla]:0.18366141040424902031)100:0.08089902463567370805)91:0.05775626036013383618,gi|313204469|ref|YP_004043126.1| [Paludibacter propionicigenes WB4 B-Bac-Bac]:0.20074164962594484574)100:0.08763780345860947008)99:0.06818273318635539870,gi|494229680|ref|WP_007138265.1| [Flavobacterium frigoris B-Bac-Fla]:0.16648794348011561328)92:0.04428384542812311558,((gi|494153648|ref|WP_007093391.1| [Kordia algicida B-Bac-Fla]:0.21264355256725905874,gi|527072175|ref|WP_020895812.1| [Winogradskyella psychrotolerans B-Bac-Fla]:0.13863520557668204680)93:0.04648981122748264971,(gi|495514414|ref|WP_008239059.1| [Imtechella halotolerans B-Bac-Fla]:0.10426347381304532091,gi|498205845|ref|WP_010520001.1| [Mesoflavibacter zeaxanthinifaciens B-Bac-Fla]:0.23328363531165752232)51:0.03175670243191764525)100:0.06816217917667996562,gi|497917568|ref|WP_010231724.1| [Gillisia B-Bac-Fla]:0.13750758094613690918);

((gi|496494794|ref|WP_009203330.1| [Anaerostipes hadrus B-Fir-Clo]:0.00804387353440572453,(gi|479160032|ref|YP_007789301.1| [butyrate-producing B-Fir-Clo]:0.00000094685231595153,gi|547473489|ref|WP_022091948.1| [Lachnospiraceae B-Fir-Clo]:0.00400475401901699730)77:0.00000094685231595153)96:0.05610467636910973499,((gi|547181546|ref|WP_021923782.1| [Roseburia inulinivorans B-Fir-Clo]:0.40441501934750517799,((gi|488647686|ref|WP_002584313.1| [Clostridium clostridioforme B-Fir-Clo]:0.38351048360167866447,(gi|547848800|ref|WP_022255973.1| [Firmicutes B-Fir]:0.00424117171970480027,gi|547965062|ref|WP_022365154.1| [Clostridium B-Fir-Clo]:0.00000094685231595153)100:0.30005854301793027927)65:0.11838776910866088965,(((gi|520879678|ref|WP_020311308.1| [Megasphaera B-Fir-Neg]:0.10468058161859425392,gi|548306464|ref|WP_022497228.1| [Megasphaera elsdenii B-Fir-Neg]:0.10163506902580667079)100:0.53055123924126490476,((((gi|545411293|ref|WP_021650421.1| [Blautia B-Fir-Clo]:0.00437945467780343975,gi|479152767|ref|YP_007782542.1| [Ruminococcus B-Fir-Clo]:0.00000094685231595153)100:0.30423996101453837371,(gi|517991666|ref|WP_019161874.1| [Ruminococcus B-Fir-Clo]:0.28230071715768778606,((gi|491564820|ref|WP_005422406.1| [Ruminococcus obeum B-Fir-Clo]:0.13538886546324213622,gi|479178675|ref|YP_007806276.1| [Ruminococcus obeum A2-162 B-Fir-Clo]:0.15816467722511126648)87:0.08389449587951099130,gi|547448124|ref|WP_022067936.1| [Blautia B-Fir-Clo]:0.28243502035632483960)95:0.08355446273719985273)55:0.08177247648097102362)52:0.08823622271772901815,(gi|490167131|ref|WP_004065777.1| [Eubacterium plexicaudatum B-Fir-Clo]:0.44095489369223261900,gi|547841518|ref|WP_022249075.1| [Eubacterium B-Fir-Clo]:0.48814264320161265820)15:0.06749847734469351102)3:0.06323694334992314980,((gi|494107809|ref|WP_007048593.1| [Subdoligranulum variabile B-Fir-Clo]:0.41024730485280119785,gi|507076948|ref|WP_016147720.1| [Butyricicoccus pullicaecorum B-Fir-Clo]:0.25013365455882169419)98:0.20934856494467762866,((gi|407475312|ref|YP_006789712.1| [Clostridium acidurici 9a B-Fir-Clo]:0.64125655756282162745,(gi|310828023|ref|YP_003960380.1| [Eubacterium limosum KIST612 B-Fir-Clo]:0.57447808791290233543,(((gi|491752938|ref|WP_005585056.1| [Clostridium ultunense B-Fir-Clo]:0.69401532147615951907,gi|408421616|ref|YP_006763030.1| [Desulfobacula toluolica Tol2 B-Pro-Del]:0.58151029092430805978)56:0.27625415558507826486,(((gi|488777510|ref|YP_007946926.1| [Desulfotomaculum gibsoniae DSM 7213 B-Fir-Clo]:0.43546153869850634521,gi|495792119|ref|WP_008516698.1| [Dethiobacter alkaliphilus B-Fir-Clo]:0.49064602495442849461)63:0.17385109502845827456,(((((gi|544738192|ref|WP_021167091.1| [Sporomusa ovata B-Fir-Neg]:0.54041244829061818589,(gi|134298191|ref|YP_001111687.1| [Desulfotomaculum reducens MI-1 B-Fir-Clo]:0.36615089748828189009,gi|517533490|ref|WP_018703698.1| [Anaeromusa acidaminophila B-Fir-Neg]:0.46547783921215690750)35:0.02743692680872417827)38:0.08510658524529680913,gi|497300662|ref|WP_009614879.1| [Desulfosporosinus B-Fir-Clo]:0.61382108519395583990)38:0.08202658968974092801,gi|83590832|ref|YP_430841.1| [Moorella thermoacetica ATCC 39073 B-Fir-Clo]:0.37209756513531555555)7:0.06521778003736676543,(((((gi|547772371|ref|WP_022183788.1| [Eggerthella B-Act-Act]:0.52881575928455226698,gi|547476024|ref|WP_022094283.1| [Collinsella B-Act-Act]:0.57316901976156287013)20:0.10085619484338283203,((gi|496267520|ref|WP_008980840.1| [Ruminococcaceae B-Fir-Clo]:0.28155732214862488894,((gi|547814338|ref|WP_022223243.1| [Firmicutes B-Fir]:0.35762562670531794495,gi|547721187|ref|WP_022135682.1| [Firmicutes B-Fir]:0.24451788803980650799)50:0.07355886896463435798,(gi|545636118|ref|WP_021749846.1| [Oscillibacter B-Fir-Clo]:0.13293139124887765057,gi|511082314|ref|WP_016323623.1| [Oscillibacter B-Fir-Clo]:0.17638338428412569936)78:0.05481215521394987994)88:0.17454864605902226105)32:0.05207751857471686063,(gi|479198867|ref|YP_007828093.1| [Synergistetes B-Syn]:0.66897519078440681461,(gi|496576850|ref|WP_009277968.1| [Olsenella B-Act-Act]:0.25177881609917435179,(gi|545597396|ref|WP_021725748.1| [Olsenella profusa B-Act-Act]:0.31496087176655923612,gi|512701799|ref|WP_016477397.1| [Atopobium B-Act-Act]:0.25072882871421414697)83:0.10671285931148478954)75:0.07949176088560076792)34:0.11573220250242664819)34:0.09973665399043128710)4:0.06509955459529312427,(gi|545668476|ref|WP_021774810.1| [Oribacterium B-Fir-Clo]:0.31980330173283250117,gi|494271012|ref|WP_007156815.1| [Oribacterium sinus B-Fir-Clo]:0.43242200023396565323)98:0.20103410260976734003)19:0.16477065945243205003,((((gi|493618712|ref|WP_006570909.1| [Pseudoflavonifractor capillosus B-Fir-Clo]:0.16495462288739123902,(gi|494755045|ref|WP_007490453.1| [Flavonifractor plautii B-Fir-Clo]:0.02824163501684853056,gi|496554438|ref|WP_009260513.1| [Lachnospiraceae B-Fir-Clo]:0.02312389255158510751)100:0.25172886302431402017)100:0.25658532003062789473,gi|547718388|ref|WP_022133022.1| [Clostridium B-Fir-Clo]:0.54051405961177734216)42:0.07604439671537924217,(((gi|491356131|ref|WP_005214050.1| [Clostridium celatum B-Fir-Clo]:0.25193316576361796111,gi|550918267|ref|YP_008674859.1| [Clostridium saccharobutylicum DSM 13864 B-Fir-Clo]:0.19527259146311545801)88:0.10563812129822612584,gi|488643693|ref|WP_002580331.1| [Clostridium butyricum B-Fir-Clo]:0.34122033560084225057)88:0.16539944557426317084,((gi|517828406|ref|WP_018998614.1| [Megamonas rupellensis B-Fir-Neg]:0.47965570514077887632,((gi|547873504|ref|WP_022279430.1| [Dorea formicigenerans B-Fir-Clo]:0.39463956749565171078,(gi|512509207|ref|WP_016439114.1| [Coprococcus B-Fir-Clo]:0.01451536464656887071,gi|496262674|ref|WP_008976059.1| [Lachnospiraceae B-Fir-Clo]:0.01243670104795195804)100:0.47403944452174540114)30:0.07084092913592088259,(gi|547737322|ref|WP_022151115.1| [Lachnospiraceae B-Fir-Clo]:0.37649148367790469250,(((gi|521130425|ref|WP_020436845.1| [Ruminococcus B-Fir-Clo]:0.17093203545345675431,(gi|490983699|ref|WP_004845446.1| [Ruminococcus torques B-Fir-Clo]:0.00000094685231595153,gi|496535685|ref|WP_009242376.1| [Clostridiales B-Fir-Clo]:0.00000094685231595153)100:0.21139461444106610877)62:0.07746031538489910051,(gi|490981337|ref|WP_004843099.1| [Lachnospiraceae B-Fir-Clo]:0.25030722694893353664,(gi|547455274|ref|WP_022074747.1| [Firmicutes B-Fir]:0.30215378298606593299,gi|496290441|ref|WP_009002479.1| [Clostridium B-Fir-Clo]:0.23495104178523398830)37:0.06407538884785338174)13:0.02233049070525007854)3:0.02712540974511202033,((gi|493487142|ref|WP_006441911.1| [Clostridium hylemonae B-Fir-Clo]:0.36928555832976922568,(gi|493470986|ref|WP_006426056.1| [Dorea B-Fir-Clo]:0.25063479091012763611,gi|546430938|ref|WP_021860131.1| [Dorea B-Fir-Clo]:0.47831466915768300341)95:0.20936495978104119331)17:0.05294232877642695428,(gi|490745415|ref|WP_004607723.1| [Clostridiales B-Fir-Clo]:0.35632998081060202056,((gi|495650600|ref|WP_008375179.1| [Coprococcus comes B-Fir-Clo]:0.34140297045001055665,(gi|511041309|ref|WP_016295304.1| [Lachnospiraceae B-Fir-Clo]:0.07957874089675125162,gi|490179067|ref|WP_004077686.1| [Clostridium B-Fir-Clo]:0.08046301748840954671)100:0.13969212051676793696)24:0.07084488902394713017,gi|510891969|ref|WP_016225207.1| [Lachnospiraceae B-Fir-Clo]:0.49550478164470679321)50:0.05064208727591724274)30:0.06500404634700154838)28:0.07519506312255085090)21:0.02594298866379574423)66:0.07748098174925417692)55:0.07996543503527643593)8:0.02252262724526723006,(gi|493825827|ref|WP_006773277.1| [Clostridium hathewayi B-Fir-Clo]:0.45679200904012101647,(gi|494867333|ref|WP_007593430.1| [Clostridiales B-Fir-Clo]:0.07912527933253207801,(gi|496511895|ref|WP_009220178.1| [Lachnospiraceae B-Fir-Clo]:0.14451657057845196386,gi|496028716|ref|WP_008753223.1| [Lachnoanaerobaculum saburreum B-Fir-Clo]:0.16346818748690308820)90:0.08745994347088294207)99:0.22511764902389472254)66:0.12144822182823969414)25:0.09043827235988020907)44:0.05030345190234521147)6:0.06030815841305919162,gi|493932766|ref|WP_006877271.1| [Anaerotruncus colihominis B-Fir-Clo]:0.44941292611398975243)34:0.05672871944122275661)8:0.09919503653331514237,((gi|188586819|ref|YP_001918364.1| [Natranaerobius thermophilus JW/NM-WN-LF B-Fir-Clo]:0.49362856105472247004,gi|167630679|ref|YP_001681178.1| [Heliobacterium modesticaldum Ice1 B-Fir-Clo]:0.56741252965055721802)24:0.15151456978445809742,(((gi|495878353|ref|WP_008602932.1| [Veillonella B-Fir-Neg]:0.18071441431849424863,(gi|496723855|ref|WP_009353320.1| [Veillonella B-Fir-Neg]:0.26763413709253180972,gi|546350401|ref|WP_021841594.1| [Veillonella B-Fir-Neg]:0.28164175428818971625)21:0.05657436039858511345)100:0.65435343500046982967,(gi|492984619|ref|WP_006078758.1| [Halococcus saccharolyticus A-Eur-Hal]:0.25417465959666973863,(gi|284167186|ref|YP_003405464.1| [Haloterrigena turkmenica DSM 5511 A-Eur-Hal]:0.26137161370932304738,gi|495587490|ref|WP_008312069.1| [Haloarcula amylolytica A-Eur-Hal]:0.19463839947837843769)51:0.08338907104482709554)100:0.68102637451374248290)22:0.20616295619022653729,(gi|89893615|ref|YP_517102.1| [Desulfitobacterium hafniense Y51 B-Fir-Clo]:0.51669987373939751940,gi|147677884|ref|YP_001212099.1| [Pelotomaculum thermopropionicum SI B-Fir-Clo]:0.64569080290387614873)10:0.03995361050270736930)0:0.02061244013232808522)1:0.05323099472124950826)0:0.02004059199194838103)0:0.05741787618445159946,((((TPC1_10271 [Trepomonas]:1.68474902098692869146,gi|406934943|gb|EKD69055.1| [uncultured B]:0.71312971145552672692)2:0.14135257773367879142,gi|493465803|ref|WP_006420984.1| [delta proteobacterium NaphS2 B-Pro-Del]:1.00733666711010627637)2:0.09550936289396683154,(gi|544918600|ref|WP_021328076.1| [candidate division ZIXI B]:0.74599735487921470245,(gi|496184591|ref|WP_008909098.1| [Caloramator australicus B-Fir-Clo]:0.77477690336717797148,(gi|332798429|ref|YP_004459928.1| [Tepidanaerobacter acetatoxydans Re1 B-Fir-Clo]:0.55434965015013115686,gi|158320992|ref|YP_001513499.1| [Alkaliphilus oremlandii OhILAs B-Fir-Clo]:0.71631780725934823817)51:0.02859966849706861367)14:0.09572055201977040795)0:0.03671894065782228822)0:0.07666824893883038283,(gi|550913659|ref|WP_022666657.1| [Desulfospira joergensenii B-Pro-Del]:0.97342163539373649517,(((gi|431795159|ref|YP_007222064.1| [Desulfitobacterium dichloroeliminans LMG P-21439 B-Fir-Clo]:0.46361546383620078071,(gi|493768553|ref|WP_006717105.1| [Desulfitobacterium metallireducens B-Fir-Clo]:0.51207572610688401049,(gi|392425371|ref|YP_006466365.1| [Desulfosporosinus acidiphilus SJ4 B-Fir-Clo]:0.41960378368443035368,(gi|497299399|ref|WP_009613616.1| [Desulfosporosinus B-Fir-Clo]:0.25155387223916153561,gi|517117697|ref|WP_018306515.1| [Desulfitobacterium hafniense B-Fir-Clo]:0.14597010824343006896)96:0.14246761166512705854)48:0.07758352971760935912)52:0.10785493288156199065)100:0.39076823400880600357,(gi|308272153|emb|CBX28760.1| [uncultured Desulfobacterium B-Pro-Del]:0.60996804522531422599,((gi|253701435|ref|YP_003022624.1| [Geobacter B-Pro-Del]:0.51041045891827330205,gi|404496993|ref|YP_006721099.1| [Geobacter metallireducens GS-15 B-Pro-Del]:0.38047425782255495097)56:0.12763622211093933467,gi|392410213|ref|YP_006446820.1| [Desulfomonile tiedjei DSM 6799 B-Pro-Del]:0.57996997886102652497)51:0.14665965858606636041)6:0.04414259766028540144)8:0.08892615179058716013,(((gi|302391264|ref|YP_003827084.1| [Acetohalobium arabaticum DSM 5501 B-Fir-Clo]:0.32754906235952607751,gi|435853791|ref|YP_007315110.1| [Halobacteroides halobius DSM 5150 B-Fir-Clo]:0.45111276675956435422)99:0.40109924110696232313,(gi|551220537|ref|WP_022848435.1| [Chloroflexi B-Chl]:0.89057336032392286906,gi|320160856|ref|YP_004174080.1| [Anaerolinea thermophila UNI-1 B-Chl-Ana]:0.95267589341997371832)43:0.15931924114685333538)3:0.13299637900156666137,(((gi|551222125|ref|WP_022849646.1| [Geovibrio thiophilus B-Def-Def]:0.41800951251749607351,gi|51245723|ref|YP_065607.1| [Desulfotalea psychrophila LSv54 B-Pro-Del]:0.71405369739480961666)87:0.22283202335990695553,(gi|451946932|ref|YP_007467527.1| [Desulfocapsa sulfexigens DSM 10523 B-Pro-Del]:0.48851658210014869965,gi|496835852|ref|WP_009379874.1| [Bilophila B-Pro-Del]:0.57402836403626533723)61:0.14588895991984313083)47:0.14093455038855084993,(gi|383762119|ref|YP_005441101.1| [Caldilinea aerophila DSM 14535 = NBRC 104270 B-Chl-Cal]:0.66549463758171711891,gi|493469654|ref|WP_006424759.1| [delta proteobacterium NaphS2 B-Pro-Del]:0.58255024773715335940)13:0.16531774267362325803)1:0.05113409839349940256)0:0.03669257987293484541)0:0.02259184675260229175)0:0.04948382589376296853)0:0.09082705187414720494)0:0.03737317629462557494)2:0.12777439688434885645,(((gi|495984672|ref|WP_008709251.1| [Synergistes B-Syn-Syn]:0.49540025339467863574,gi|495987932|ref|WP_008712511.1| [Synergistes B-Syn-Syn]:0.64114076819651133476)83:0.41277367288956318125,gi|516997580|ref|WP_018205256.1| [Atribacteria B]:0.45335896539591136190)15:0.12709783275540351144,gi|150392244|ref|YP_001322293.1| [Alkaliphilus metalliredigens QYMF B-Fir-Clo]:0.71155525799826790934)2:0.07863060578350432317)0:0.02788914093206468561)4:0.03513053392757221199,(gi|302339429|ref|YP_003804635.1| [Spirochaeta smaragdinae DSM 11293 B-Spi-Spi]:0.59619632471539163454,(gi|325971501|ref|YP_004247692.1| [Sphaerochaeta globosa str. Buddy B-Spi-Spi]:0.74846486745914331262,(((((gi|491443370|ref|WP_005301159.1| [Aeromonas hydrophila B-Pro-Gam]:0.26698586301863236336,(((gi|490198516|ref|WP_004097032.1| [Hafnia alvei B-Pro-Gam]:0.00000094685231595153,gi|496090918|ref|WP_008815425.1| [Enterobacteriaceae B-Pro-Gam]:0.01795070872689739916)100:0.11218684450330852764,gi|558561651|ref|WP_023492248.1| [Serratia B-Pro-Gam]:0.29680525206795937976)69:0.06242742337805587405,gi|417359265|ref|YP_002934899.2| [Edwardsiella ictaluri 93-146 B-Pro-Gam]:0.17250596833646489325)34:0.05362291074162485460)34:0.04787490205126634923,((gi|446943096|ref|WP_001020352.1| [Escherichia B-Pro-Gam]:0.05352609032912945125,(gi|485827594|ref|WP_001442565.1| [Enterobacteriaceae B-Pro-Gam]:0.00000094685231595153,(gi|485774615|ref|WP_001398327.1| [Escherichia coli B-Pro-Gam]:0.03320870638234073302,gi|491135521|ref|WP_004993939.1| [Shigella boydii B-Pro-Gam]:0.00441473526435878783)36:0.00000094685231595153)99:0.00000094685231595153)100:0.14909251639825391034,(gi|493870399|ref|WP_006816940.1| [Yokenella regensburgei B-Pro-Gam]:0.07690498147725528810,((gi|491001112|ref|WP_004862834.1| [Klebsiella oxytoca B-Pro-Gam]:0.00421929040799741244,gi|481848765|ref|YP_007873205.1| [Raoultella ornithinolytica B6 B-Pro-Gam]:0.00000094685231595153)100:0.17141565492053123521,gi|311280090|ref|YP_003942321.1| [Enterobacter lignolyticus SCF1 B-Pro-Gam]:0.08475150118356172824)34:0.03249054406115479271)100:0.15952406986704809055)98:0.14573320262916131251)25:0.08122511727296560791,(gi|494731151|ref|WP_007467017.1| [Photobacterium B-Pro-Gam]:0.23131089016606232178,(gi|491640350|ref|WP_005497879.1| [Shewanella benthica B-Pro-Gam]:0.26389809566946520469,gi|492974354|ref|WP_006074768.1| [Vibrio shilonii B-Pro-Gam]:0.47017682472681543437)62:0.08963377954420496951)55:0.12799635254779900828)16:0.07739692910025472439,gi|455738220|ref|YP_007504486.1| [Morganella morganii subsp. morganii KT B-Pro-Gam]:0.40513067096391403021)28:0.06658232826539516036,gi|522070713|ref|WP_020581922.1| [Endozoicomonas elysicola B-Pro-Gam]:0.62482822418362138350)46:0.12275564693370578928)13:0.02924625920823616804)39:0.16280536101923087644)17:0.05941858284247758526)16:0.05588321697860848536)11:0.08442088984467137347,(((((gi|269120307|ref|YP_003308484.1| [Sebaldella termitidis ATCC 33386 B-Fus-Fus]:0.37030838778121866195,(gi|492558215|ref|WP_005885537.1| [Fusobacterium mortiferum B-Fus-Fus]:0.26277547760995201287,gi|492828352|ref|WP_005982306.1| [Fusobacterium ulcerans B-Fus-Fus]:0.40378428662502707791)62:0.13182941759064698006)29:0.10259503438702474720,(((gi|516361361|ref|WP_017751394.1| [Clostridium tyrobutyricum B-Fir-Clo]:0.29296409588646954436,gi|488769371|ref|YP_007939165.1| [Clostridium pasteurianum BC1 B-Fir-Clo]:0.28393672437079325865)66:0.07403943319168615478,gi|494122230|ref|WP_007062007.1| [Clostridium carboxidivorans B-Fir-Clo]:0.26661738863874973049)51:0.05262282456790972479,(gi|495955749|ref|WP_008680328.1| [Clostridium B-Fir-Clo]:0.35886159373461917754,gi|489579631|ref|WP_003484077.1| [Clostridium sporogenes B-Fir-Clo]:0.39572996874822957691)8:0.05726352350972050559)24:0.10375100203499751372)0:0.05047156148582537111,(gi|310778885|ref|YP_003967218.1| [Ilyobacter polytropus DSM 2926 B-Fus-Fus]:0.61305461629326851725,(((gi|495970072|ref|WP_008694651.1| [Fusobacterium nucleatum B-Fus-Fus]:0.59481679379370810956,gi|291286076|ref|YP_003502892.1| [Denitrovibrio acetiphilus DSM 12809 B-Def-Def]:0.69755830965713472303)34:0.20431590226646850761,((((gi|496372510|ref|WP_009081500.1| [Eubacterium B-Fir-Clo]:0.01639029289933930864,gi|491509881|ref|WP_005367515.1| [Eubacterium yurii B-Fir-Clo]:0.00511624838738540706)100:0.18524206255805936161,gi|497213661|ref|WP_009527923.1| [Eubacteriaceae B-Fir-Clo]:0.23509250585316104898)97:0.20946295994376057381,gi|296127673|ref|YP_003634925.1| [Brachyspira murdochii DSM 12563 B-Spi-Spi]:0.50293162659318169094)66:0.13441997509958686363,gi|553305592|ref|WP_023051090.1| [Cetobacterium somerae B-Fus-Fus]:0.43763917164908255897)14:0.04821929560828240591)3:0.08431148516525095726,((gi|488786941|ref|WP_002699348.1| [Treponema phagedenis B-Spi-Spi]:0.43205314624857665828,((gi|517946511|ref|WP_019116719.1| [Anaerococcus B-Fir-Clo]:0.26001189525240664402,gi|257065875|ref|YP_003152131.1| [Anaerococcus prevotii DSM 20548 B-Fir-Clo]:0.42158130502309287824)98:0.36206376784866789453,(gi|496513729|ref|WP_009222012.1| [unknown N]:0.24161258969163326715,gi|490959054|ref|WP_004820867.1| [Peptoniphilus indolicus B-Fir-Clo]:0.41007080133985268633)79:0.08596781392737526395)44:0.16209249941106973480)41:0.10968159848509638488,gi|488928329|ref|WP_002839404.1| [Finegoldia magna B-Fir-Clo]:0.62321458163538900887)6:0.09377190101808646761)0:0.07192076280291540002)0:0.02643224949203227744)0:0.05258155855325077205,(gi|498467562|ref|WP_010772918.1| [Enterococcus caccae B-Fir-Bac]:0.36238799216620187771,gi|498520653|ref|WP_010820521.1| [Enterococcus faecalis B-Fir-Bac]:0.28684347810991428496)100:0.50547533951971690414)0:0.07462996617690773049,((gi|517418916|ref|WP_018590515.1| [Clostridium glycolicum B-Fir-Clo]:0.33016838982176088813,(((gi|544988919|ref|WP_021386910.1| [Clostridium difficile B-Fir-Clo]:0.00000094685231595153,gi|260684997|ref|YP_003216282.1| [Clostridium difficile CD196 B-Fir-Clo]:0.00000094685231595153)100:0.40952647975651990109,gi|545057878|ref|WP_021431001.1| [Clostridium bifermentans B-Fir-Clo]:0.41808954876718362748)47:0.08834008336194686117,(gi|547452742|ref|WP_022072285.1| [Clostridium bartlettii B-Fir-Clo]:0.00433786148597151491,gi|494498199|ref|WP_007287665.1| [Clostridium bartlettii B-Fir-Clo]:0.00000094685231595153)100:0.40124276363995448058)18:0.07959463633908264724)16:0.11323182501774491093,gi|546971507|ref|WP_021907198.1| [Eubacterium B-Fir-Clo]:0.52984019686934691329)0:0.05985770908153801445)1:0.04909606035918426259)4:0.10900909542995938784)3:0.02775573736148267620)0:0.04902408691337312163)12:0.09843565807944075485,(((gi|493616804|ref|WP_006569032.1| [Anaerostipes caccae B-Fir-Clo]:0.00000094685231595153,gi|496597114|ref|WP_009290391.1| [Anaerostipes B-Fir-Clo]:0.00407115622791772835)100:0.38497355848398645550,(gi|547863215|ref|WP_022269797.1| [Firmicutes B-Fir]:0.31078072747630691719,gi|547899215|ref|WP_022303539.1| [Firmicutes B-Fir]:0.32126657195993468807)100:0.25094069265890461828)83:0.10104376560482615510,(gi|339441468|ref|YP_004707473.1| [Clostridium B-Fir-Clo]:0.37423376476166037019,((((gi|547281230|ref|WP_022014649.1| [Clostridium B-Fir-Clo]:0.24586168685016585034,(gi|547619050|ref|WP_022118044.1| [Firmicutes B-Fir]:0.18774544845199353515,(gi|479140724|ref|YP_007771898.1| [Eubacterium rectale DSM 17629 B-Fir-Clo]:0.05286796836514758013,gi|547313930|ref|WP_022045582.1| [Roseburia B-Fir-Clo]:0.06654836188422896814)100:0.23773087950955115732)29:0.05177621147751266389)99:0.26230534839510311063,gi|545592108|ref|WP_021720715.1| [Phascolarctobacterium succinatutens B-Fir-Neg]:0.41843305544343789570)12:0.04922518618781381722,(gi|547276579|ref|WP_022010319.1| [Firmicutes B-Fir]:0.41251404801751856422,gi|547466520|ref|WP_022085490.1| [Roseburia B-Fir-Clo]:0.19204099974772675941)19:0.03638344946388660101)13:0.04946407772010108506,((gi|547958723|ref|WP_022359079.1| [Clostridium B-Fir-Clo]:0.19105297105199206542,gi|492714590|ref|WP_005932776.1| [Faecalibacterium prausnitzii B-Fir-Clo]:0.26443067041472650969)94:0.15258986417677258829,gi|547759682|ref|WP_022171982.1| [Blautia B-Fir-Clo]:0.28234002964314375284)21:0.01952461845012153432)11:0.05397093289619701861)37:0.06721087265682115786)23:0.06982143879268079556)29:0.08704854624677502151)49:0.11869360894104022397)56:0.09947789326548171773,(gi|489962049|ref|WP_003865356.1| [Eubacterium biforme B-Fir-Ery]:0.30372463993923698444,((gi|547303467|ref|WP_022035705.1| [Roseburia B-Fir-Clo]:0.00272228885281432069,gi|545613302|ref|WP_021737665.1| [Eubacterium ramulus B-Fir-Clo]:0.02829088121918320320)100:0.27930156519311399865,(gi|547268141|ref|WP_022002513.1| [Coprobacillus B-Fir-Ery]:0.26978408845605011956,gi|548204504|ref|WP_022424567.1| [Catenibacterium B-Fir-Ery]:0.29439795348649394624)52:0.07437304190558199912)62:0.09640287828502212830)7:0.03909138232899112692)100:0.16630767192208456562,gi|548049853|ref|WP_022375673.1| [Firmicutes B-Fir]:0.04224715170650526069);

(gi|379010466|ref|YP_005268278.1| [Acetobacterium woodii DSM 1030 B-Fir-Clo]:0.27328727771578897876,((((gi|493768492|ref|WP_006717044.1| [Desulfitobacterium metallireducens B-Fir-Clo]:0.49990519554337414787,(gi|498141849|ref|WP_010456005.1| [Succinivibrionaceae B-Pro-Gam]:0.65993678322193249919,(((gi|494108775|ref|WP_007049559.1| [Anaerofustis stercorihominis B-Fir-Clo]:0.28081694105212423596,((gi|260684650|ref|YP_003215935.1| [Clostridium difficile CD196 B-Fir-Clo]:0.00000091093340839709,gi|544973764|ref|WP_021376407.1| [Clostridium difficile B-Fir-Clo]:0.03830735076709460701)100:0.25884552198360494257,gi|488669794|ref|WP_002598598.1| [Clostridium colicanis B-Fir-Clo]:0.15831438579088702445)99:0.17999627389075292805)68:0.04811964193481371027,((gi|551046988|ref|WP_022790355.1| [Streptococcus pleomorphus B-Fir-Ery]:0.51039492841011380175,(((gi|310827037|ref|YP_003959394.1| [Eubacterium limosum KIST612 B-Fir-Clo]:0.20382932983561638518,gi|496544934|ref|WP_009251009.1| [Lachnospiraceae B-Fir-Clo]:0.17528860731689968611)52:0.05411125898652988792,((gi|493486601|ref|WP_006441378.1| [Clostridium hylemonae B-Fir-Clo]:0.17848830952986752263,gi|492949635|ref|WP_006057720.1| [Holdemania filiformis B-Fir-Ery]:0.28054435826254303654)46:0.04275935399906492101,((gi|545419992|ref|WP_021658870.1| [Clostridium B-Fir-Clo]:0.31554477581402734510,gi|546798741|ref|WP_021894166.1| [Clostridium bolteae B-Fir-Clo]:0.16663072758081207136)45:0.06990082002265535221,(gi|496593728|ref|WP_009289096.1| [Anaerostipes B-Fir-Clo]:0.17943626912449639477,gi|517425076|ref|WP_018596280.1| [Blautia producta B-Fir-Clo]:0.11891070845051962546)41:0.03997460796627885088)9:0.02363013497964425863)96:0.10299687017827639790)94:0.07085197360746160744,((gi|496571861|ref|WP_009272979.1| [Erysipelotrichaceae B-Fir-Ery]:0.20301293957208160768,((gi|496094462|ref|WP_008818969.1| [Firmicutes B]:0.00000091093340839709,gi|488679645|ref|WP_002608417.1| [unclassified Erysipelotrichaceae B-Fir-Ery]:0.00711478600596764099)78:0.00715011052775502837,gi|545046413|ref|WP_021420910.1| [Clostridium difficile B-Fir-Clo]:0.00000091093340839709)100:0.15179130393180056968)78:0.06572760498769206206,gi|496064602|ref|WP_008789109.1| [Coprobacillus B-Fir-Ery]:0.24234330898587314040)48:0.03609522460375421543)100:0.13618091241237836875)53:0.10432847724988787708,((gi|495992794|ref|WP_008717373.1| [Clostridiales B-Fir-Clo]:0.11104105274745372511,gi|494986642|ref|WP_007712664.1| [Clostridium asparagiforme B-Fir-Clo]:0.16299761522976430328)74:0.09818325574998235106,(gi|339444224|ref|YP_004710228.1| [Eggerthella B-Act-Act]:0.26905315148071712317,gi|496664271|ref|WP_009306764.1| [Eggerthella B-Act-Act]:0.32479664943498010032)36:0.07577542320866979819)76:0.11528322587239725472)23:0.05517073761144053456)100:0.41766093070226401052,gi|158319788|ref|YP_001512295.1| [Alkaliphilus oremlandii OhILAs B-Fir-Clo]:0.42485243116801935104)51:0.09592499192878123360)83:0.16600532097779044371)57:0.12453169819521303641,(((((gi|73668425|ref|YP_304440.1| [Methanosarcina barkeri str. Fusaro A-Eur-Met]:0.66580221389157800971,(gi|313204702|ref|YP_004043359.1| [Paludibacter propionicigenes WB4 B-Bac-Bac]:0.28176049012155979234,((gi|406894920|gb|EKD39617.1| [uncultured B]:0.38870074880727095712,gi|402572277|ref|YP_006621620.1| [Desulfosporosinus meridiei DSM 13257 B-Fir-Clo]:0.19722928713110574050)51:0.07106486557985169927,(gi|550904405|ref|WP_022657595.1| [Desulfovibrio desulfuricans B-Pro-Del]:0.53220495316768501315,gi|518368525|ref|WP_019538732.1| [Proteiniphilum acetatigenes B-Bac-Bac]:0.16115773609458214355)68:0.09115384546479020356)71:0.17545193520416618727)94:0.32928874613370806568)100:0.82474684167591116868,(gi|288561190|ref|YP_003424676.1| [Methanobrevibacter ruminantium M1 A-Eur-Met]:0.18254721410626051359,(gi|84490023|ref|YP_448255.1| [Methanosphaera stadtmanae DSM 3091 A-Eur-Met]:0.35491373533250125671,gi|509154432|ref|YP_008074672.1| [Methanobrevibacter A-Eur-Met]:0.40405468472286065751)64:0.06700434300137374233)100:0.91815072662562446926)38:0.03419656142050299386,((gi|551017139|ref|WP_022761376.1| [Butyrivibrio B-Fir-Clo]:1.46222769642855121575,gi|495999509|ref|WP_008724088.1| [Clostridiales B-Fir-Clo]:0.83920990527669214742)30:0.23756219970065192704,((gi|517534615|ref|WP_018704823.1| [Anaeromusa acidaminophila B-Fir-Neg]:1.38414536464161508356,(((gi|550915428|ref|WP_022668415.1| [Desulfospira joergensenii B-Pro-Del]:0.38828056142470857015,((gi|302344645|ref|YP_003809174.1| [Desulfarculus baarsii DSM 2075 B-Pro-Del]:0.94855704998265111261,gi|545641729|ref|YP_008590480.1| [Desulfovibrio gigas DSM 1382 = ATCC 19364 B-Pro-Del]:0.20718292939281562903)39:0.13668954857240128709,(gi|527021741|ref|WP_020875172.1| [Desulfococcus multivorans B-Pro-Del]:0.28465435688531587344,(gi|492838016|ref|WP_005991970.1| [Desulfovibrio fructosivorans B-Pro-Del]:0.18993908176607945948,gi|239906941|ref|YP_002953682.1| [Desulfovibrio magneticus RS-1 B-Pro-Del]:0.24194556568151240339)100:0.31394759461023769020)75:0.09588152374421730906)32:0.06506657145207428439)58:0.26257304881743698255,gi|392412288|ref|YP_006448895.1| [Desulfomonile tiedjei DSM 6799 B-Pro-Del]:0.47682357730827057418)86:0.16812849759116929582,gi|494024403|ref|WP_006966639.1| [Desulfotignum phosphitoxidans B-Pro-Del]:0.45100523892442123675)100:0.45157954513630382820)23:0.25643498441555145906,(((((gi|518845155|ref|WP_020001045.1| [Desulfovibrio desulfuricans B-Pro-Del]:0.58051839262937465769,(gi|550905590|ref|WP_022658770.1| [Desulfovibrio desulfuricans B-Pro-Del]:0.61259428658421666292,gi|491176483|ref|WP_005034849.1| [Holophaga foetida B-Aci-Hol]:0.46892050969879178757)81:0.17254074894772633564)36:0.07785271380228661608,((gi|291288415|ref|YP_003505231.1| [Denitrovibrio acetiphilus DSM 12809 B-Def-Def]:0.56147557601921027626,gi|551223368|ref|WP_022850889.1| [Geovibrio thiophilus B-Def-Def]:0.53064539673938915243)64:0.13873192836245371029,((gi|348026547|ref|YP_004766352.1| [Megasphaera elsdenii DSM 20460 B-Fir-Neg]:0.63467495475208035582,((gi|547138034|ref|WP_021917033.1| [Brachyspira B-Spi-Spi]:0.24640166316371195365,(gi|548266597|ref|WP_022481551.1| [Clostridium B-Fir-Clo]:0.10119575053842287671,(gi|548222999|ref|WP_022442090.1| [Clostridium B-Fir-Clo]:0.17300986621397143606,gi|548240721|ref|WP_022458882.1| [Fusobacterium B-Fus-Fus]:0.09235299098894385328)98:0.13900385192785891242)97:0.17348392787539154702)88:0.15262571216116777029,gi|547289524|ref|WP_022022481.1| [Acinetobacter B-Pro-Gam]:0.30896127239471754544)83:0.24547997921966438484)99:0.40330106803711290864,(((gi|436842142|ref|YP_007326520.1| [Desulfovibrio hydrothermalis AM13 = DSM 14728 B-Pro-Del]:0.39150328524524946605,gi|242279318|ref|YP_002991447.1| [Desulfovibrio salexigens DSM 2638 B-Pro-Del]:0.21995681417859205831)100:0.24637936557133247040,(gi|511538377|ref|WP_016360453.1| [Bilophila wadsworthia B-Pro-Del]:0.34037740681659139907,(gi|537865130|ref|WP_020990397.1| [Desulfovibrio B-Pro-Del]:0.26340362771354003391,gi|492855082|ref|WP_006009036.1| [Desulfovibrio piger B-Pro-Del]:0.38221513126900474866)77:0.06530927663142345463)100:0.29488744845485470591)74:0.08943676873960600127,(((((gi|51245208|ref|YP_065092.1| [Desulfotalea psychrophila LSv54 B-Pro-Del]:0.29726770725161982822,gi|516836489|ref|WP_018123190.1| [Desulfovibrio oxyclinae B-Pro-Del]:0.15012620122204109463)100:0.22667220104524912760,((gi|516838615|ref|WP_018124190.1| [Desulfovibrio oxyclinae B-Pro-Del]:0.69725919099493882669,gi|78356242|ref|YP_387691.1| [Desulfovibrio alaskensis G20 B-Pro-Del]:0.51847444540191744977)23:0.11229513454531489525,gi|256828436|ref|YP_003157164.1| [Desulfomicrobium baculatum DSM 4028 B-Pro-Del]:0.37129028316237705498)23:0.08784305614444343213)5:0.05696986977736673979,(gi|404492075|ref|YP_006716181.1| [Pelobacter carbinolicus DSM 2380 B-Pro-Del]:0.36502678298209545460,gi|404491914|ref|YP_006716020.1| [Pelobacter carbinolicus DSM 2380 B-Pro-Del]:0.51447846834460830845)41:0.08314523907618963372)15:0.05795233584636640817,(gi|258406484|ref|YP_003199226.1| [Desulfohalobium retbaense DSM 5692 B-Pro-Del]:0.45174705194231162819,((gi|451946594|ref|YP_007467189.1| [Desulfocapsa sulfexigens DSM 10523 B-Pro-Del]:0.41747060711618139139,((gi|320352768|ref|YP_004194107.1| [Desulfobulbus propionicus DSM 2032 B-Pro-Del]:0.38085977397869824612,gi|522163764|ref|WP_020674972.1| [Geopsychrobacter electrodiphilus B-Pro-Del]:0.38906634012716773130)32:0.11542770753458851674,gi|550907318|ref|WP_022660441.1| [Desulfovibrio longus B-Pro-Del]:0.51284904428646171937)15:0.06806975060961271973)4:0.05607665785157751187,(gi|452853531|ref|YP_007495215.1| [Desulfovibrio piezophilus C1TLV30 B-Pro-Del]:0.41835665625662066258,(gi|376296055|ref|YP_005167285.1| [Desulfovibrio desulfuricans ND132 B-Pro-Del]:0.26101079712466584981,gi|518843810|ref|WP_019999700.1| [Desulfovibrio desulfuricans B-Pro-Del]:0.16021901323551529517)100:0.18269451579473058866)62:0.10173259489103088360)4:0.03073074135194321307)8:0.05301973274284284277)24:0.09887644091115117828,((gi|492844378|ref|WP_005998332.1| [Desulfuromonas acetoxidans B-Pro-Del]:0.50537353872968082680,((gi|118580279|ref|YP_901529.1| [Pelobacter propionicus DSM 2379 B-Pro-Del]:0.37518655901392494734,(gi|193212750|ref|YP_001998703.1| [Chlorobaculum parvum NCIB 8327 B-Chl-Chl]:0.01630168653210409616,gi|21673976|ref|NP_662041.1| [Chlorobium tepidum TLS B-Chl-Chl]:0.04095408997522354683)100:0.36269406889342442613)21:0.07294652688604909285,(gi|51244776|ref|YP_064660.1| [Desulfotalea psychrophila LSv54 B-Pro-Del]:0.67507931096885653854,(gi|494505954|ref|WP_007295414.1| [delta proteobacterium MLMS-1 B-Pro-Del]:0.39130136737229148647,gi|256828267|ref|YP_003156995.1| [Desulfomicrobium baculatum DSM 4028 B-Pro-Del]:0.39265726839946502036)97:0.17714515417621229387)18:0.08633460630338414543)16:0.03661724783789027660)5:0.05831291494446837198,gi|406935277|gb|EKD69294.1| [uncultured B]:0.59364115068339950998)2:0.02564286948905759173)3:0.02923528082753934498)31:0.07514235855760746652)9:0.05187389014072473631)10:0.04158532137063640499)35:0.09409820713697021610,(((gi|257064534|ref|YP_003144206.1| [Slackia heliotrinireducens DSM 20476 B-Act-Act]:0.25390627747428023975,gi|497218899|ref|WP_009533161.1| [Stomatobaculum longum B-Fir-Clo]:0.39133214904451985028)100:0.40793760775288107068,(gi|496067051|ref|WP_008791558.1| [Coprobacillus B-Fir-Ery]:0.00333064207152105338,(gi|489633129|ref|WP_003537569.1| [Clostridium ramosum B-Fir-Ery]:0.00000091093340839709,gi|496299474|ref|WP_009010122.1| [Coprobacillus B-Fir-Ery]:0.00000091093340839709)61:0.00000091093340839709)100:0.62140013773075830628)88:0.18733516791187743156,(gi|545615044|ref|WP_021739169.1| [Eubacterium ramulus B-Fir-Clo]:0.00000091093340839709,gi|547303809|ref|WP_022036031.1| [Roseburia B-Fir-Clo]:0.00000091093340839709)100:0.71717346345530452734)100:0.44365823617736621642)97:0.29723808486715785904,((((((gi|242280554|ref|YP_002992683.1| [Desulfovibrio salexigens DSM 2638 B-Pro-Del]:0.66083382996632478168,gi|516837623|ref|WP_018123828.1| [Desulfovibrio oxyclinae B-Pro-Del]:0.37172377801629896688)52:0.14640434397522178456,((gi|317154615|ref|YP_004122663.1| [Desulfovibrio aespoeensis Aspo-2 B-Pro-Del]:0.31856268738641491112,gi|376296345|ref|YP_005167575.1| [Desulfovibrio desulfuricans ND132 B-Pro-Del]:0.30936577566050854626)98:0.20732503458951870301,gi|527033935|ref|WP_020881476.1| [Desulfovibrio B-Pro-Del]:0.41517930360560151293)55:0.11486793945654520666)58:0.10991716976429871666,gi|492836301|ref|WP_005990255.1| [Desulfovibrio fructosivorans B-Pro-Del]:0.94822693380478406677)27:0.17980802912463564325,((((gi|451947694|ref|YP_007468289.1| [Desulfocapsa sulfexigens DSM 10523 B-Pro-Del]:0.59424810878246836499,gi|550908842|ref|WP_022661940.1| [Desulfovibrio longus B-Pro-Del]:0.54293563556475543663)44:0.08429233750807713088,((gi|78358061|ref|YP_389510.1| [Desulfovibrio alaskensis G20 B-Pro-Del]:0.53186724511162353224,gi|258405751|ref|YP_003198493.1| [Desulfohalobium retbaense DSM 5692 B-Pro-Del]:0.37106305102546671693)89:0.27146218646517095152,(gi|452853127|ref|YP_007494811.1| [Desulfovibrio piezophilus C1TLV30 B-Pro-Del]:0.53280582622611938337,(gi|297569599|ref|YP_003690943.1| [Desulfurivibrio alkaliphilus AHT2 B-Pro-Del]:0.21754434725345583868,gi|494504891|ref|WP_007294352.1| [delta proteobacterium MLMS-1 B-Pro-Del]:0.20897722529062143226)100:0.20784321011317638539)58:0.07868975707734522651)19:0.06983779150929801671)32:0.09741741509827621381,(((((((gi|189425680|ref|YP_001952857.1| [Geobacter lovleyi SZ B-Pro-Del]:0.39453286454942576578,(gi|404497843|ref|YP_006721949.1| [Geobacter metallireducens GS-15 B-Pro-Del]:0.24413313048101015212,gi|409911093|ref|YP_006889558.1| [Geobacter sulfurreducens KN400 B-Pro-Del]:0.18957060525246646754)100:0.16630255138564706274)100:0.34863163484679354776,((((gi|494652802|ref|WP_007410746.1| [Prevotella B-Bac-Bac]:0.00328583524406151403,gi|490472206|ref|WP_004342663.1| [Bacteroidales B-Bac-Bac]:0.00000091093340839709)100:0.59060040652892309421,(gi|154149564|ref|YP_001403182.1| [Methanoregula boonei 6A8 A-Eur-Met]:0.24842026797034999497,((gi|21229411|ref|NP_635333.1| [Methanosarcina mazei Go1 A-Eur-Met]:0.22015019094385146481,((gi|490139878|ref|WP_004040232.1| [Methanofollis liminatans A-Eur-Met]:0.16850813469708730841,gi|490178634|ref|WP_004077255.1| [Methanoplanus limicola A-Eur-Met]:0.37156756206593377634)55:0.05661696383151985923,gi|330508364|ref|YP_004384792.1| [Methanosaeta concilii GP6 A-Eur-Met]:0.20828757520043528206)39:0.03315449267349226264)31:0.03845761824138520940,gi|219853039|ref|YP_002467471.1| [Methanosphaerula palustris E1-9c A-Eur-Met]:0.19990324543852316941)41:0.07419966934329237651)78:0.08268199701000350510)81:0.10514755808053170838,(gi|219851892|ref|YP_002466324.1| [Methanosphaerula palustris E1-9c A-Eur-Met]:0.04473037584518616688,gi|154149935|ref|YP_001403553.1| [Methanoregula boonei 6A8 A-Eur-Met]:0.05090408456528739550)100:0.60886898129080524456)78:0.13145732639163448807,gi|219852244|ref|YP_002466676.1| [Methanosphaerula palustris E1-9c A-Eur-Met]:0.52933747743779746564)46:0.10332995422514358597)27:0.08557561884490184900,(((gi|490180066|ref|WP_004078683.1| [Methanoplanus limicola A-Eur-Met]:0.95394488145773848053,(gi|91772497|ref|YP_565189.1| [Methanococcoides burtonii DSM 6242 A-Eur-Met]:0.35429640797638328742,(gi|410670274|ref|YP_006922645.1| [Methanolobus psychrophilus R15 A-Eur-Met]:0.25318793337124378962,gi|435851670|ref|YP_007313256.1| [Methanomethylovorans hollandica DSM 15978 A-Eur-Met]:0.21661711069003253272)44:0.04596743934012092331)99:0.12541318275403520732)61:0.12340100522411767692,gi|490139071|ref|WP_004039425.1| [Methanofollis liminatans A-Eur-Met]:0.46129335380700015046)28:0.05755881514167601742,((gi|219852102|ref|YP_002466534.1| [Methanosphaerula palustris E1-9c A-Eur-Met]:0.48959855287406212065,gi|88603003|ref|YP_503181.1| [Methanospirillum hungatei JF-1 A-Eur-Met]:0.67472742408124319891)95:0.34539622180426005071,gi|88602815|ref|YP_502993.1| [Methanospirillum hungatei JF-1 A-Eur-Met]:0.62284065276619349216)65:0.17068181185959149793)7:0.05102552600930077703)18:0.07816213454600171029,gi|124485259|ref|YP_001029875.1| [Methanocorpusculum labreanum Z A-Eur-Met]:1.10406290475955182195)16:0.00223753373816697404,(gi|490139876|ref|WP_004040230.1| [Methanofollis liminatans A-Eur-Met]:0.61170933021652595940,(gi|495787186|ref|WP_008511765.1| [Methanobacterium A-Eur-Met]:0.27652032545283233844,gi|490130811|ref|WP_004031193.1| [Methanobacterium formicicum A-Eur-Met]:0.23053617484714084007)100:0.49560772598262842203)56:0.14000752985302819531)82:0.30214676911043186758,(gi|493470062|ref|WP_006425157.1| [delta proteobacterium NaphS2 B-Pro-Del]:0.60888783067422114215,((((gi|392412247|ref|YP_006448854.1| [Desulfomonile tiedjei DSM 6799 B-Pro-Del]:0.45421940436068342084,(gi|85858670|ref|YP_460872.1| [Syntrophus aciditrophicus SB B-Pro-Del]:0.38806508050315002833,gi|134299506|ref|YP_001113002.1| [Desulfotomaculum reducens MI-1 B-Fir-Clo]:0.34311156628816147363)77:0.09906255738109284725)24:0.08216062408749073842,((gi|224367430|ref|YP_002601593.1| [Desulfobacterium autotrophicum HRM2 B-Pro-Del]:0.53219979232838443561,gi|158521699|ref|YP_001529569.1| [Desulfococcus oleovorans Hxd3 B-Pro-Del]:0.23260099447073226409)25:0.09162776745769532494,(gi|218779440|ref|YP_002430758.1| [Desulfatibacillum alkenivorans AK-01 B-Pro-Del]:0.41602552286623512012,((gi|408420712|ref|YP_006762126.1| [Desulfobacula toluolica Tol2 B-Pro-Del]:0.21371554785038215929,gi|490174454|ref|WP_004073089.1| [Desulfobacter postgatei B-Pro-Del]:0.26494243209794393623)93:0.09451434292790643343,gi|550914799|ref|WP_022667791.1| [Desulfospira joergensenii B-Pro-Del]:0.14570384891417570428)100:0.35135999060049538656)29:0.10897988074507400369)9:0.03890622476368073290)19:0.02491456609689274293,gi|320354220|ref|YP_004195559.1| [Desulfobulbus propionicus DSM 2032 B-Pro-Del]:0.43878046358517042158)29:0.07459018638129411016,((gi|302341703|ref|YP_003806232.1| [Desulfarculus baarsii DSM 2075 B-Pro-Del]:0.74067884955329754693,(gi|116750812|ref|YP_847499.1| [Syntrophobacter fumaroxidans MPOB B-Pro-Del]:0.60150778354517320246,((gi|493602975|ref|WP_006555593.1| [Veillonella ratti B-Fir-Neg]:0.34328505924846963726,(gi|491527574|ref|WP_005385199.1| [Veillonella dispar B-Fir-Neg]:0.00824108047231826915,gi|490832805|ref|WP_004694890.1| [Veillonella B-Fir-Neg]:0.04242127154399335381)100:0.47601393111206424802)91:0.22226875746827925995,(((gi|545612481|ref|WP_021736938.1| [Acidaminococcus B-Fir-Neg]:0.00000091093340839709,gi|496305626|ref|WP_009014804.1| [Acidaminococcus B-Fir-Neg]:0.00696350565797497142)100:0.28466552176862430779,gi|496435846|ref|WP_009144693.1| [Phascolarctobacterium succinatutens B-Fir-Neg]:0.36449974076577973392)100:0.32746736549316335374,(((((gi|150018760|ref|YP_001311014.1| [Clostridium beijerinckii NCIMB 8052 B-Fir-Clo]:0.22270539839741343435,((gi|550920103|ref|YP_008676695.1| [Clostridium saccharobutylicum DSM 13864 B-Fir-Clo]:0.16193329885943710811,gi|496462427|ref|WP_009171272.1| [Clostridium B-Fir-Clo]:0.19034493099156898910)50:0.05760321875686421483,gi|15896186|ref|NP_349535.1| [Clostridium acetobutylicum ATCC 824 B-Fir-Clo]:0.29593244176082805774)18:0.02346948488672496308)75:0.08710776451590361569,(((gi|496462337|ref|WP_009171182.1| [Clostridium B-Fir-Clo]:0.17862428009003189500,(gi|518383214|ref|WP_019553421.1| [Zymophilus raffinosivorans B-Fir-Neg]:0.01623184515696034572,(gi|495235629|ref|WP_007960400.1| [Pelosinus fermentans B-Fir-Neg]:0.00671409646503720679,gi|495212750|ref|WP_007937530.1| [Pelosinus B-Fir-Neg]:0.01781414904629444185)42:0.00153666306959423637)100:0.21213402331136427259)100:0.20612656229379802686,(gi|488773029|ref|YP_007942823.1| [Clostridium pasteurianum BC1 B-Fir-Clo]:0.14928013610998733252,(gi|546158846|ref|WP_021800714.1| [Clostridium intestinale B-Fir-Clo]:0.35528532759906322758,(gi|494121485|ref|WP_007061263.1| [Clostridium carboxidivorans B-Fir-Clo]:0.28010204641821379035,gi|451818874|ref|YP_007455075.1| [Clostridium saccharoperbutylacetonicum N1-4HMT B-Fir-Clo]:0.27635765463845973766)96:0.09243487076010864500)50:0.03985018777615348395)57:0.05379450393998098240)100:0.18038617246921137549,gi|518382440|ref|WP_019552647.1| [Zymophilus raffinosivorans B-Fir-Neg]:0.28673805378147831924)31:0.04653344635467187435)38:0.07573499974725872441,(gi|495235913|ref|WP_007960683.1| [Pelosinus fermentans B-Fir-Neg]:0.02145520799814139637,gi|495212528|ref|WP_007937308.1| [Pelosinus B-Fir-Neg]:0.01802930558994408905)100:0.22571380282419589713)98:0.17426628694806298170,(gi|544740502|ref|WP_021169399.1| [Sporomusa ovata B-Fir-Neg]:0.31311952597159070644,gi|334342355|ref|YP_004547335.1| [Desulfotomaculum ruminis DSM 2154 B-Fir-Clo]:0.18899324326938524155)100:0.21330708830795197528)41:0.07284200399775991874,((gi|374996902|ref|YP_004972401.1| [Desulfosporosinus orientis DSM 765 B-Fir-Clo]:0.20222462245444403073,(gi|516100793|ref|WP_017531373.1| [Pelosinus B-Fir-Neg]:0.21513245459908686419,gi|495233151|ref|WP_007957922.1| [Pelosinus fermentans B-Fir-Neg]:0.37056111500243116286)29:0.03422746968044310806)77:0.07952055958450503226,(((gi|325289323|ref|YP_004265504.1| [Syntrophobotulus glycolicus DSM 8271 B-Fir-Clo]:0.17918607853815346487,gi|515777857|ref|WP_017210457.1| [Clostridium beijerinckii B-Fir-Clo]:0.35725579693765741052)100:0.19657322038323382651,(((gi|515780078|ref|WP_017212678.1| [Clostridium beijerinckii B-Fir-Clo]:0.35296887160511869475,gi|495236486|ref|WP_007961256.1| [Pelosinus fermentans B-Fir-Neg]:0.20024981123848206721)94:0.16222184302227737884,gi|495213568|ref|WP_007938347.1| [Pelosinus B-Fir-Neg]:0.24193625560638348793)64:0.05075257733689007150,gi|219852096|ref|YP_002466528.1| [Methanosphaerula palustris E1-9c A-Eur-Met]:0.29411772792654006237)78:0.09532719968710261227)69:0.07931445098706525754,(gi|490193411|ref|WP_004091984.1| [Acetonema longum B-Fir-Neg]:0.22792240639497723942,(gi|515777780|ref|WP_017210380.1| [Clostridium beijerinckii B-Fir-Clo]:0.15786063060570088012,gi|497303649|ref|WP_009617866.1| [Desulfosporosinus B-Fir-Clo]:0.08398107142457408858)99:0.10067763876273909396)59:0.05621864742222850569)45:0.07321226936917771266)45:0.10258214588962380476)67:0.11233797324400740525)28:0.08564850068823291751)46:0.13539737308851129693)96:0.33316045081945611095)5:0.05399691144177840713,((gi|493464559|ref|WP_006419751.1| [delta proteobacterium NaphS2 B-Pro-Del]:0.27978482881122007653,gi|308274222|emb|CBX30821.1| [uncultured Desulfobacterium B-Pro-Del]:0.40646017366107795032)100:0.30694194219514775446,gi|218778039|ref|YP_002429357.1| [Desulfatibacillum alkenivorans AK-01 B-Pro-Del]:0.39825542348406933746)49:0.07094075015522348371)11:0.08789523119801270767)9:0.03480274274727482992)25:0.05498817034034050866)23:0.09500357178813431669,(((gi|46579631|ref|YP_010439.1| [Desulfovibrio vulgaris str. Hildenborough B-Pro-Del]:0.18297313435078418897,gi|494792240|ref|WP_007527648.1| [Desulfovibrio B-Pro-Del]:0.20873548689228102471)76:0.05815074312980964000,(gi|78357456|ref|YP_388905.1| [Desulfovibrio alaskensis G20 B-Pro-Del]:0.30816313143302381805,gi|518845389|ref|WP_020001279.1| [Desulfovibrio desulfuricans B-Pro-Del]:0.36386120970949198394)50:0.07047617372425864224)100:0.30635990112103800298,(gi|495694673|ref|WP_008419252.1| [Clostridium B-Fir-Clo]:0.72896435819222427099,gi|492829392|ref|WP_005983346.1| [Desulfovibrio africanus B-Pro-Del]:0.53971131843081476820)35:0.06128837105318109962)34:0.10018308999074478083)7:0.04290673811342853028)4:0.06789446102465722388,(((gi|374299737|ref|YP_005051376.1| [Desulfovibrio africanus str. Walvis Bay B-Pro-Del]:0.37953915147946454267,((gi|496397270|ref|WP_009106260.1| [Desulfovibrio B-Pro-Del]:0.36100118284529697510,(gi|493976698|ref|WP_006919731.1| [Desulfovibrio magneticus B-Pro-Del]:0.25510057932768975819,(gi|496471038|ref|WP_009179883.1| [Desulfovibrio B-Pro-Del]:0.29517239897933406079,gi|492843106|ref|WP_005997060.1| [Desulfovibrio fructosivorans B-Pro-Del]:0.21038589353665654302)91:0.09228394695147369708)99:0.21663120588166331904)79:0.16937941495044595008,gi|527029554|ref|WP_020879357.1| [Desulfovibrio B-Pro-Del]:0.59135623427485028980)55:0.08570407245411226782)75:0.17861342953673015055,((gi|492838857|ref|WP_005992811.1| [Desulfovibrio fructosivorans B-Pro-Del]:0.74883548555527545965,(gi|491179032|ref|WP_005037395.1| [Holophaga foetida B-Aci-Hol]:0.27244294594273926746,gi|118579215|ref|YP_900465.1| [Pelobacter propionicus DSM 2379 B-Pro-Del]:0.32359920699721012038)100:0.28567231177117285990)29:0.10632876242121547250,((gi|494788672|ref|WP_007524080.1| [Desulfovibrio B-Pro-Del]:0.47199445194428379935,gi|493977379|ref|WP_006920398.1| [Desulfovibrio magneticus B-Pro-Del]:0.36695569482828305219)100:0.46624073134255933359,gi|317052552|ref|YP_004113668.1| [Desulfurispirillum indicum S5 B-Chr-Chr]:0.83346075428655042039)58:0.09128773727141631378)25:0.10497674189695327396)16:0.11950304152610960462,((gi|220903669|ref|YP_002478981.1| [Desulfovibrio desulfuricans subsp. desulfuricans str. ATCC 27774 B-Pro-Del]:0.29487157173895695017,gi|550905203|ref|WP_022658385.1| [Desulfovibrio desulfuricans B-Pro-Del]:0.34194050526284930358)100:0.41117973201706420339,(gi|555550414|ref|WP_023276214.1| [Mucispirillum schaedleri B-Def-Def]:0.72129091901448372237,(gi|546472466|ref|WP_021868563.1| [Parasutterella excrementihominis B-Pro-Bet]:1.01028487562847546499,(gi|495988235|ref|WP_008712814.1| [Synergistes B-Syn-Syn]:0.54283695211514260137,gi|557309362|ref|WP_023385146.1| [Youngiibacter fragilis B-Fir-Clo]:0.98541266490328871530)46:0.13288681800607199390)30:0.13305330222561601028)30:0.10403318822170366797)51:0.21443867690977727603)1:0.03533114592410961652)3:0.06951642199604893269)3:0.06468710556894599617,(gi|550910274|ref|WP_022663354.1| [Desulfovibrio longus B-Pro-Del]:0.68635649888154204312,((gi|496835870|ref|WP_009379892.1| [Bilophila B-Pro-Del]:0.29701187760273478622,gi|94987618|ref|YP_595551.1| [Lawsonia intracellularis PHE/MN1-00 B-Pro-Del]:0.41802906990705812618)100:0.42338816208465751556,((gi|511538390|ref|WP_016360466.1| [Bilophila wadsworthia B-Pro-Del]:0.29064611991897670862,gi|492853677|ref|WP_006007631.1| [Desulfovibrio piger B-Pro-Del]:0.28693153151205363915)98:0.19680532114875712302,gi|550895009|ref|WP_022655680.1| [Desulfovibrio B-Pro-Del]:0.28808927084939162100)100:0.56124785992622228115)54:0.15807727610898286708)21:0.09322213875851703691)19:0.17225258479699095959,(((gi|558598225|gb|EST45137.1| [Spironucleus salmonicida E-Hex-Hex]:0.92571797540846356700,(gi|558597996|gb|EST44909.1| [Spironucleus salmonicida E-Hex-Hex]:0.81264596749094641925,(TPC1_16575 [Trepomonas]:0.77518556911993186098,TPC1_10295 [Trepomonas]:1.06866140042795110254)44:0.15018912922101948504)22:0.08416901192137564436)20:0.08000702779042162538,((((gi|159110100|ref|XP_001705312.1| [Giardia lamblia ATCC 50803 E-Hex-Gia]:0.10578300801957297994,gi|253742091|gb|EES98943.1| [Giardia intestinalis ATCC 50581 E-Hex-Gia]:0.21515741213469441462)100:1.12574149914167165321,gi|253744485|gb|EET00691.1| [Giardia intestinalis ATCC 50581 E-Hex-Gia]:0.28302148758720957478)100:0.55479824059310467455,TPC1_14280 [Trepomonas]:1.00706759446828453264)45:0.12275850641581703693,(TPC1_14902 [Trepomonas]:0.76841842225600687222,(((gi|471204519|ref|XP_004259058.1| [Entamoeba invadens IP1 E-Ent]:0.09225517860047188767,gi|471200952|ref|XP_004257316.1| [Entamoeba invadens IP1 E-Ent]:0.44511648265811931680)100:0.70530752978781541263,gi|183236082|ref|XP_001914372.1| [Entamoeba histolytica HM-1 IMSS E-Ent]:0.35543954322010096192)51:0.12261497661828582584,gi|471188117|ref|XP_004183807.1| [Entamoeba invadens IP1 E-Ent]:0.68159421515139251291)100:0.41623378622203721644)20:0.11058184256368154552)26:0.07794249807857536738)96:0.39001522820047274109,(gi|545395207|ref|WP_021635492.1| [Clostridium B-Fir-Clo]:1.15395066891631103978,gi|497852267|ref|WP_010166423.1| [Epulopiscium B-Fir-Clo]:1.17403496179566957380)41:0.18079781248706280894)20:0.18863568593321053402)8:0.11505264180253088613)25:0.20822909490079735684,((((((gi|517172570|ref|WP_018361388.1| [Prevotella nanceiensis B-Bac-Bac]:0.32938722658990293723,gi|547227646|ref|WP_021964645.1| [Prevotella B-Bac-Bac]:0.43973008061329743601)65:0.10393026316309951496,gi|547244199|ref|WP_021979989.1| [Paraprevotella clara B-Bac-Bac]:0.41095478197649060181)97:0.21545702785453310635,(gi|494404309|ref|WP_007213609.1| [Bacteroides cellulosilyticus B-Bac-Bac]:0.35977351463975032475,((gi|547321370|ref|WP_022052639.1| [Bacteroides plebeius B-Bac-Bac]:0.47059311698763406362,((gi|493326116|ref|WP_006283361.1| [Prevotella bryantii B-Bac-Bac]:0.72321971197448353674,gi|546815746|ref|WP_021895519.1| [Prevotella B-Bac-Bac]:0.60175455262185229000)86:0.38853773058159379872,(gi|492469896|ref|WP_005855901.1| [Parabacteroides distasonis B-Bac-Bac]:0.00000091093340839709,(gi|492502669|ref|WP_005868030.1| [Parabacteroides B-Bac-Bac]:0.00000091093340839709,gi|496055800|ref|WP_008780307.1| [Bacteroides B-Bac-Bac]:0.00606069949758573923)91:0.00604628316621892356)100:0.24528709169273668622)59:0.13605481101599448124)76:0.19981964223579601336,((gi|479187227|ref|YP_007817573.1| [Alistipes shahii WAL 8301 B-Bac-Bac]:0.24495727266151556822,gi|547311867|ref|WP_022043664.1| [Alistipes finegoldii B-Bac-Bac]:0.17454895037379403178)68:0.15190917231560996381,(gi|547746396|ref|WP_022159645.1| [Odoribacter splanchnicus B-Bac-Bac]:0.25816756206933433315,gi|547252575|ref|WP_021988153.1| [Odoribacter B-Bac-Bac]:0.22205462079093257755)82:0.19879323804108223195)29:0.04298895044540405885)86:0.17612611574229591893)78:0.07999789935844288380)100:0.26627547756766017928,gi|498162421|ref|WP_010476577.1| [Acaryochloris B-Cya-Osc]:0.76578036630860302214)98:0.26732384803342740254,gi|218781823|ref|YP_002433141.1| [Desulfatibacillum alkenivorans AK-01 B-Pro-Del]:1.01959457474544867850)24:0.11151013614746926872,gi|383790155|ref|YP_005474729.1| [Spirochaeta africana DSM 8902 B-Spi-Spi]:1.00804242715976544176)22:0.10138127064490667917)6:0.13153111725488467187)75:0.24279622399600458982)26:0.21500733566454491297)18:0.21447346124873353790,gi|518384970|ref|WP_019555177.1| [Zymophilus raffinosivorans B-Fir-Neg]:0.91071992057547990207)49:0.08507929855786430795,(gi|544985373|ref|WP_021383532.1| [Clostridium difficile B-Fir-Clo]:0.24078256456754049131,gi|260682403|ref|YP_003213688.1| [Clostridium difficile CD196 B-Fir-Clo]:0.05431265731669834840)88:0.44834411756446351793)53:0.08614579985700331066)31:0.07897449820919295871,(((gi|495165674|ref|WP_007890472.1| [Roseburia inulinivorans B-Fir-Clo]:0.59926277510910119783,gi|492558160|ref|WP_005885502.1| [Fusobacterium mortiferum B-Fus-Fus]:0.57148111085170860690)77:0.16811915460036341852,gi|492746890|ref|WP_005947047.1| [Fusobacterium varium B-Fus-Fus]:0.26120250824588753247)31:0.07417255081681692341,(((gi|489594565|ref|WP_003499008.1| [Clostridium B-Fir-Clo]:0.00000091093340839709,gi|489603861|ref|WP_003508302.1| [Clostridium symbiosum B-Fir-Clo]:0.00352641128069347597)100:0.39999602918966647991,((gi|547299742|ref|WP_022032135.1| [Clostridium hathewayi B-Fir-Clo]:0.30611036049752210486,(((gi|547275574|ref|WP_022009338.1| [Firmicutes B-Fir]:0.27288681083608695710,gi|517427236|ref|WP_018598287.1| [Blautia producta B-Fir-Clo]:0.21039024455991403584)35:0.07413361856448988374,(gi|547915153|ref|WP_022317905.1| [Dorea B-Fir-Clo]:0.13559806611642796770,(gi|493489621|ref|WP_006444357.1| [Clostridium hylemonae B-Fir-Clo]:0.15986182622926178865,gi|496543301|ref|WP_009249439.1| [Lachnospiraceae B-Fir-Clo]:0.08088966709721141790)85:0.10805061324304079950)19:0.02086550039790753541)36:0.05168523593058491072,gi|496290078|ref|WP_009002116.1| [Clostridium B-Fir-Clo]:0.27977903001456383425)63:0.07547770274896578591)96:0.14000893006757725301,((gi|547962237|ref|WP_022362477.1| [Eggerthella B-Act-Act]:0.30254499231736770026,(gi|546870526|ref|WP_021899816.1| [Eggerthella B-Act-Act]:0.10342144398790402426,gi|548074556|ref|WP_022378401.1| [Cryptobacterium B-Act-Act]:0.08578244710544605245)100:0.28852598119910782826)100:0.47048590298002063159,(((gi|546786033|ref|WP_021893514.1| [Clostridium bolteae B-Fir-Clo]:0.21556588110114532908,gi|495995569|ref|WP_008720148.1| [Clostridiales B-Fir-Clo]:0.17555666586284457420)99:0.19844659649995288753,((gi|479175409|ref|YP_007803392.1| [Gordonibacter pamelaeae 7-10-1-b B-Act-Act]:0.15491598967010586363,gi|257790894|ref|YP_003181500.1| [Eggerthella lenta DSM 2243 B-Act-Act]:0.17773598482120059328)91:0.09979470340708085363,gi|339444661|ref|YP_004710665.1| [Eggerthella B-Act-Act]:0.16392794114778605485)100:0.33275688172351880478)37:0.05694061013797645232,(gi|547861051|ref|WP_022267687.1| [Firmicutes B-Fir]:0.28162420709923680073,gi|547447063|ref|WP_022066936.1| [Blautia B-Fir-Clo]:0.32282138105315549836)97:0.19493183601452701570)51:0.07374845229750073838)96:0.20080634120470425286)68:0.05571305560384498534)92:0.14186927709201749281,gi|547847250|ref|WP_022254467.1| [Firmicutes B]:0.41305050544940180579)80:0.16995241485157977501)72:0.17357516180593302035)23:0.05466109834264264861,((gi|160879121|ref|YP_001558089.1| [Clostridium phytofermentans ISDg B-Fir-Clo]:0.33601583583928407162,gi|385800946|ref|YP_005837350.1| [Halanaerobium praevalens DSM 2228 B-Fir-Clo]:0.35420148401172063535)9:0.03306023161922996140,(((((gi|300856106|ref|YP_003781090.1| [Clostridium ljungdahlii DSM 13528 B-Fir-Clo]:0.21177471980500592319,gi|407473147|ref|YP_006787547.1| [Clostridium acidurici 9a B-Fir-Clo]:0.15103888245302724003)47:0.04602483029682652438,((((gi|547452187|ref|WP_022071731.1| [Clostridium bartlettii B-Fir-Clo]:0.00000091093340839709,gi|494496156|ref|WP_007285623.1| [Clostridium bartlettii B-Fir-Clo]:0.00321930844965487078)100:0.25219155870643805706,((gi|187935352|ref|YP_001886203.1| [Clostridium botulinum B str. Eklund 17B B-Fir-Clo]:0.03412943269181079042,gi|516437926|ref|WP_017826838.1| [Clostridium botulinum B-Fir-Clo]:0.01661253121923977893)97:0.07981288809469003209,gi|517417680|ref|WP_018589377.1| [Clostridium glycolicum B-Fir-Clo]:0.26396190861359680735)57:0.06800281285069398329)91:0.12982164788303424130,gi|494123167|ref|WP_007062944.1| [Clostridium carboxidivorans B-Fir-Clo]:0.17553768529742544424)26:0.04317592462612628024,(gi|516361642|ref|WP_017751675.1| [Clostridium tyrobutyricum B-Fir-Clo]:0.26373000194102308447,gi|497919610|ref|WP_010233766.1| [Clostridium arbusti B-Fir-Clo]:0.09291531608227772410)70:0.05828009437214339700)6:0.02253891043923543849)11:0.02224747615060059663,(gi|546159364|ref|WP_021801232.1| [Clostridium intestinale B-Fir-Clo]:0.19996457476764667449,gi|492323548|ref|WP_005809213.1| [Desulfitobacterium hafniense B-Fir-Clo]:0.27145613530042833617)24:0.02054582418495878859)13:0.04129996710220242701,gi|310778774|ref|YP_003967107.1| [Ilyobacter polytropus DSM 2926 B-Fus-Fus]:0.21848508781681932889)16:0.04740185635146269838,(gi|495953033|ref|WP_008677612.1| [Clostridium B-Fir-Clo]:0.16266917750319925817,(gi|495694375|ref|WP_008418954.1| [Clostridium B-Fir-Clo]:0.23827639932698213565,((gi|553306144|ref|WP_023051610.1| [Cetobacterium somerae B-Fus-Fus]:0.23232149841074078989,(gi|489570091|ref|WP_003474557.1| [Clostridium perfringens B-Fir-Clo]:0.14386401176513868849,(gi|547452210|ref|WP_022071754.1| [Clostridium bartlettii B-Fir-Clo]:0.00000091093340839709,gi|494496123|ref|WP_007285590.1| [Clostridium bartlettii B-Fir-Clo]:0.01000701250476223984)100:0.35219278404543147287)98:0.17423696517975770237)56:0.07986307905181143363,(gi|326789304|ref|YP_004307125.1| [Clostridium lentocellum DSM 5427 B-Fir-Clo]:0.25920624262866520660,gi|545057414|ref|WP_021430554.1| [Clostridium bifermentans B-Fir-Clo]:0.17080486416580845099)42:0.06544758782969749278)5:0.01484818240550729238)13:0.04276784118652510874)17:0.04698525193797841587)19:0.07547796812448348547)38:0.09804943143298192054)59:0.14632667057419818102,gi|339443641|ref|YP_004709646.1| [Clostridium B-Fir-Clo]:0.75819673710837109937);

(gi|290473625|ref|YP_003466497.1| [Xenorhabdus bovienii SS-2004 B-Pro-Gam]:0.15476844978601775327,((((gi|496091158|ref|WP_008815665.1| [Enterobacteriaceae B-Pro-Gam]:0.01114215802615176228,gi|490192098|ref|WP_004090682.1| [Hafnia alvei B-Pro-Gam]:0.00308863494948700794)100:0.05759112828563603403,gi|510943966|ref|WP_016261700.1| [Yersinia pestis B-Pro-Gam]:0.06843679936143702569)96:0.07443725437583394167,gi|558558895|ref|WP_023489885.1| [Serratia B-Pro-Gam]:0.22003768178750490736)86:0.07588673398253641122,((((((gi|261868711|ref|YP_003256633.1| [Aggregatibacter actinomycetemcomitans D11S-1 B-Pro-Gam]:0.22114132484066487128,(gi|190149413|ref|YP_001967938.1| [Actinobacillus pleuropneumoniae serovar 7 str. AP76 B-Pro-Gam]:0.15774742764611585089,gi|472332681|ref|YP_007664956.1| [Mannheimia haemolytica USDA-ARS-USMARC-183 B-Pro-Gam]:0.20624581309349809821)50:0.05994780241555139333)30:0.05284810872144998090,gi|401691779|gb|EJS86544.1| [Pasteurella multocida subsp. multocida str. Anand1_buffalo B-Pro-Gam]:0.30287853259414415641)100:0.19554914978075566001,((gi|15613118|ref|NP_241421.1| [Bacillus halodurans C-125 B-Fir-Bac]:0.39578979548024895152,(gi|516408572|ref|WP_017797970.1| [Oceanobacillus kimchii B-Fir-Bac]:0.37398149723077867002,(gi|551059244|ref|WP_022794874.1| [Marinococcus halotolerans B-Fir-Bac]:0.82529379823841841901,((gi|488402007|ref|WP_002471392.1| [Staphylococcus pettenkoferi B-Fir-Bac]:0.41267365478565715131,((gi|488386665|ref|WP_002456050.1| [Staphylococcus epidermidis B-Fir-Bac]:0.22806009057693477082,gi|488384552|ref|WP_002453937.1| [Staphylococcus B-Fir-Bac]:0.18895894851553382554)96:0.07204397856020128277,gi|488380975|ref|WP_002450360.1| [Staphylococcus warneri B-Fir-Bac]:0.28027632198702545629)34:0.05198749980235536916)44:0.07708819017282421415,((gi|545090129|ref|WP_021459739.1| [Staphylococcus B-Fir-Bac]:0.30904052874247495142,gi|488423456|ref|WP_002492841.1| [Staphylococcus lugdunensis B-Fir-Bac]:0.30625894221428651143)28:0.08387279588073993930,(gi|515742379|ref|WP_017174979.1| [Staphylococcus hominis B-Fir-Bac]:0.31222153255169809993,(gi|384866642|ref|YP_005746838.1| [Staphylococcus aureus subsp. aureus TCH60 B-Fir-Bac]:0.26783352033954321847,gi|488392362|ref|WP_002461747.1| [Staphylococcus simiae B-Fir-Bac]:0.19458529187452405784)96:0.15493661408870276763)15:0.03986841019526975172)32:0.04686463538066018564)86:0.09185755608416726337)47:0.10254629192489188305)85:0.14222030218408363011)45:0.09500135445420619662,((gi|56422000|ref|YP_149318.1| [Geobacillus kaustophilus HTA426 B-Fir-Bac]:0.20518602086198828305,(gi|430757892|ref|YP_007207496.1| [Bacillus subtilis subsp. subtilis str. BSP1 B-Fir-Bac]:0.22239338126574101362,gi|515937806|ref|WP_017368389.1| [Bacillus pumilus B-Fir-Bac]:0.28174379822858158784)82:0.09279157126984388659)99:0.15195109387578145665,((((gi|551156796|ref|WP_022814737.1| [Poribacteria B-Por]:0.57787904015549818038,((gi|220933127|ref|YP_002510035.1| [Halothermothrix orenii H 168 B-Fir-Clo]:0.32785462458176994893,gi|491631610|ref|WP_005489148.1| [Halanaerobium saccharolyticum B-Fir-Clo]:0.51165897253955761048)51:0.06018671526831900070,((gi|435853769|ref|YP_007315088.1| [Halobacteroides halobius DSM 5150 B-Fir-Clo]:0.21588024654668211411,gi|302391583|ref|YP_003827403.1| [Acetohalobium arabaticum DSM 5501 B-Fir-Clo]:0.21149614606869662770)99:0.11789310014573335661,gi|491632783|ref|WP_005490319.1| [Halanaerobium saccharolyticum B-Fir-Clo]:0.41983227798668021347)57:0.06177219830677289913)74:0.08427257365432483383)6:0.04368460352304476269,(((gi|545378444|ref|WP_021620292.1| [Aneurinibacillus aneurinilyticus B-Fir-Bac]:0.26062757789589102719,gi|516339104|ref|WP_017729137.1| [Bacillus B-Fir-Bac]:0.25886751681883352072)100:0.41801029730787953032,((gi|497296004|ref|WP_009610221.1| [Caldanaerobacter subterraneus B-Fir-Clo]:0.16832279904902544554,(gi|496183962|ref|WP_008908469.1| [Caloramator australicus B-Fir-Clo]:0.19532994536163333921,(gi|490536255|ref|WP_004401417.1| [Thermoanaerobacter B-Fir-Clo]:0.01515368811446460989,gi|345017891|ref|YP_004820244.1| [Thermoanaerobacter wiegelii Rt8.B1 B-Fir-Clo]:0.02672399720515039601)99:0.06255174717494565995)91:0.08924156146057575512)100:0.17526031097950661719,((gi|496459409|ref|WP_009168254.1| [Clostridium B-Fir-Clo]:0.29041519074209781737,gi|495955282|ref|WP_008679861.1| [Clostridium B-Fir-Clo]:0.37109476820973025246)98:0.15418038380363591200,(gi|546162226|ref|WP_021804094.1| [Clostridium intestinale B-Fir-Clo]:0.28502343550463332678,gi|515984935|ref|WP_017415518.1| [Clostridium tunisiense B-Fir-Clo]:0.35594623583818835177)39:0.05831245410184806438)51:0.06746814540570633678)42:0.06707138446753564687)28:0.06011573664270028483,(((((gi|374317425|ref|YP_005063853.1| [Sphaerochaeta pleomorpha str. Grapes B-Spi-Spi]:0.77939689568936565411,gi|379011316|ref|YP_005269128.1| [Acetobacterium woodii DSM 1030 B-Fir-Clo]:0.76936161093723520743)34:0.13822499062133591918,(((gi|434382706|ref|YP_006704489.1| [Brachyspira pilosicoli WesB B-Spi-Spi]:0.62724347591422879855,((gi|493409002|ref|WP_006365007.1| [Gemella sanguinis B-Fir-Bac]:1.11533605955834036472,gi|546884609|ref|WP_021901307.1| [Coprobacillus B-Fir-Ery]:0.88819343103331716005)27:0.26520330402028868821,gi|517180686|ref|WP_018369504.1| [Streptococcus marimammalium B-Fir-Bac]:0.70152032330857239106)6:0.09078788738287167648)6:0.12789064639957153924,((gi|492826866|ref|WP_005980820.1| [Fusobacterium ulcerans B-Fus-Fus]:0.36627345701600533268,gi|553305877|ref|WP_023051364.1| [Cetobacterium somerae B-Fus-Fus]:0.37995930184904713744)100:0.45998927532852063038,gi|547268537|ref|WP_022002896.1| [Coprobacillus B-Fir-Ery]:0.66580780784054405252)12:0.05776978230031427214)0:0.06550191817446300580,((gi|508607351|ref|YP_006993254.2| [Carnobacterium maltaromaticum LMA28 B-Fir-Bac]:0.86514392670545070541,gi|297585081|ref|YP_003700861.1| [Bacillus selenitireducens MLS10 B-Fir-Bac]:0.97641402978232560983)54:0.28495441057664427920,(gi|222530039|ref|YP_002573921.1| [Caldicellulosiruptor bescii DSM 6725 B-Fir-Clo]:0.70975674911508457310,(gi|488782845|ref|WP_002695252.1| [Microscilla marina B-Bac-Cyt]:0.76771036912219292603,(TPC1_10306 [Trepomonas]:0.50966482852270966752,gi|558598433|gb|EST45344.1| [Spironucleus salmonicida E-Hex-Hex]:1.07590455919518590555)100:0.72687576445091273136)11:0.18456212034284930068)1:0.13866775469000033882)0:0.10341425225381377373)0:0.03721626691772259715)0:0.03939592635233601925,(((gi|326801993|ref|YP_004319812.1| [Sphingobacterium B-Bac-Sph]:0.72077402040628790747,(gi|517445925|ref|WP_018616758.1| [Segetibacter koreensis B-Bac-Sph]:0.44352841361538258846,gi|255532933|ref|YP_003093305.1| [Pedobacter heparinus DSM 2366 B-Bac-Sph]:0.37726984333413793316)88:0.14740274461453389820)100:0.52677718565276510088,gi|497452148|ref|WP_009766346.1| [Sporosarcina newyorkensis B-Fir-Bac]:0.71546895726268699978)3:0.13810011333097399477,(gi|406983455|gb|EKE04651.1| [uncultured B]:0.89980371165940287170,gi|512551441|ref|YP_008089347.1| [Chthonomonas calidirosea T49 B-Arm-Cht]:0.68531920611897656492)6:0.07097876117591760126)0:0.13477316755659701775)0:0.02570734685580378098,((((((gi|493797387|ref|WP_006745381.1| [Bacteroides coprosuis B-Bac-Bac]:0.29672005829219716411,((gi|544900561|ref|WP_021312038.1| [Bacteroidetes B-Bac]:0.63733658108507285078,gi|547194200|ref|WP_021935671.1| [Bacteroides B-Bac-Bac]:0.24361804289847502347)52:0.12089430161327974211,(gi|496046074|ref|WP_008770581.1| [Bacteroides B-Bac-Bac]:0.00000092326442133720,gi|490446574|ref|WP_004317480.1| [Bacteroides B-Bac-Bac]:0.00000092326442133720)100:0.33330862827453594521)29:0.08738097223132654245)89:0.19872080314386633693,gi|494748288|ref|WP_007483696.1| [Bacteroides nordii B-Bac-Bac]:0.63069515872088632857)20:0.05673238603044925693,(gi|547256493|ref|WP_021991767.1| [Prevotella B-Bac-Bac]:0.93092695033633665602,((gi|490467234|ref|WP_004337766.1| [Prevotella bivia B-Bac-Bac]:0.21496348093848671734,gi|495724844|ref|WP_008449423.1| [Prevotella amnii B-Bac-Bac]:0.25321864630896978587)100:0.27050400785714351359,((gi|387133492|ref|YP_006299464.1| [Prevotella intermedia 17 B-Bac-Bac]:0.24244497738974823964,gi|492916105|ref|WP_006044691.1| [Prevotella pallens B-Bac-Bac]:0.21655903738222714860)100:0.21582719295420027539,gi|490491817|ref|WP_004358033.1| [Prevotella disiens B-Bac-Bac]:0.40270285155062046645)94:0.14289036245589961660)97:0.21246679293679504585)45:0.22882427940172417324)9:0.10344691753376987486,(gi|390941619|ref|YP_006405356.1| [Sulfurospirillum barnesii SES-3 B-Pro-Eps]:0.57362256081676055164,(gi|325298556|ref|YP_004258473.1| [Bacteroides salanitronis DSM 18170 B-Bac-Bac]:0.68309250505851371038,gi|471195889|ref|XP_004254903.1| [Entamoeba invadens IP1 E-Ent]:0.76169625573426746890)35:0.08929082308401592449)24:0.08123392532897624752)11:0.05906967056791234683,(gi|496102335|ref|WP_008826842.1| [Haloplasma contractile B-Hal-Hal]:0.58315284172166403920,((gi|518999895|ref|WP_020155770.1| [Caldibacillus debilis B-Fir-Bac]:0.91650271200058797127,(gi|517542668|ref|WP_018712876.1| [Campylobacter ureolyticus B-Pro-Eps]:0.54008026778134077261,(gi|544651314|ref|WP_021085278.1| [Campylobacter concisus B-Pro-Eps]:0.31849145153512620210,gi|492520411|ref|WP_005873115.1| [Campylobacter gracilis B-Pro-Eps]:0.33183868517165387990)79:0.13423191517094479330)75:0.13727023738982324641)9:0.11340988402636877075,((gi|547945832|ref|WP_022346906.1| [Clostridium B-Fir-Clo]:0.54240487845454399274,(gi|347532416|ref|YP_004839179.1| [Roseburia hominis A2-183 B-Fir-Clo]:0.61561968853219717346,((gi|493791135|ref|WP_006739306.1| [Streptococcus urinalis B-Fir-Bac]:0.52707161009867220525,(((gi|496068469|ref|WP_008792976.1| [Coprobacillus B-Fir-Ery]:0.00282704557773498207,gi|489633442|ref|WP_003537882.1| [Erysipelotrichaceae B-Fir-Ery]:0.00000092326442133720)100:0.30723994571290086375,((((gi|551017925|ref|WP_022762155.1| [Butyrivibrio B-Fir-Clo]:0.26325327279686122628,gi|551014761|ref|WP_022759101.1| [Butyrivibrio fibrisolvens B-Fir-Clo]:0.31759205842249338403)72:0.11643544416625782600,(((gi|493616390|ref|WP_006568627.1| [Anaerostipes caccae B-Fir-Clo]:0.02579046834765844759,gi|496593867|ref|WP_009289165.1| [Anaerostipes B-Fir-Clo]:0.00000092326442133720)100:0.24818115746010427358,((gi|489599470|ref|WP_003503912.1| [Clostridium symbiosum B-Fir-Clo]:0.21189239225307263115,(gi|547959680|ref|WP_022359982.1| [Clostridium B-Fir-Clo]:0.47615014701268365549,gi|517422470|ref|WP_018593869.1| [Blautia producta B-Fir-Clo]:0.17684448292827165128)5:0.04422006726298596119)2:0.03194045148089637992,(gi|479177230|ref|YP_007804831.1| [Ruminococcus obeum A2-162 B-Fir-Clo]:0.11655549062376874270,(gi|496678188|ref|WP_009320678.1| [Lachnospiraceae B-Fir-Clo]:0.00559301982820854197,gi|490984284|ref|WP_004846026.1| [Ruminococcus torques B-Fir-Clo]:0.00000092326442133720)100:0.33180628746798540574)51:0.05701826673883346464)1:0.05502004055901682511)5:0.03833691993100998840,gi|511031371|ref|WP_016285462.1| [Lachnospiraceae B-Fir-Clo]:0.23227443235064965110)1:0.02055914320110985988)1:0.01706121290403200472,gi|547863145|ref|WP_022269729.1| [Firmicutes B-Fir]:0.30133759035625984346)6:0.03098032727145207457,(gi|493754489|ref|WP_006703372.1| [Granulicatella elegans B-Fir-Bac]:0.31075906053121904460,(((gi|446792643|ref|WP_000869899.1| [Streptococcus agalactiae B-Fir-Bac]:0.38342476947426629152,gi|548370746|ref|WP_022518229.1| [Roseburia B-Fir-Clo]:0.24118642515609586829)22:0.06307138990035450477,(gi|556510601|ref|WP_023355500.1| [Catonella morbi B-Fir-Clo]:0.30716865496863232643,((gi|496512608|ref|WP_009220891.1| [Lachnospiraceae B-Fir-Clo]:0.06625462731824166562,gi|494865198|ref|WP_007591296.1| [Clostridiales B-Fir-Clo]:0.05703483240328026393)100:0.06489416811063974944,gi|496026550|ref|WP_008751057.1| [Lachnoanaerobaculum saburreum B-Fir-Clo]:0.09336233904002742834)99:0.21543521539713655910)70:0.04419890462525131319)11:0.02679552120297399101,gi|547760809|ref|WP_022173042.1| [Blautia B-Fir-Clo]:0.29836876303386999920)13:0.04882099852407521812)13:0.05334037781337890721)4:0.04046529646338755531)2:0.04932986308667813846,gi|547717228|ref|WP_022131922.1| [Clostridium B-Fir-Clo]:0.53390019157465673505)1:0.04110645309820211424)12:0.04496893925537876618,(gi|498448130|ref|WP_010753675.1| [Enterococcus asini B-Fir-Bac]:0.31144251912287101991,gi|494273377|ref|WP_007158093.1| [Oribacterium sinus B-Fir-Clo]:0.47215022558876623693)49:0.10312309409238662461)72:0.10748041580682816953)40:0.02716175654816460269)35:0.06407743632383690324,gi|544987918|ref|WP_021386019.1| [Clostridium difficile B-Fir-Clo]:0.37473825734716997848)42:0.09675141183163760150)19:0.11636059110779968517)20:0.11682238528425636925)6:0.08608084157299944472,gi|558615605|gb|EST51829.1| [Brevibacillus panacihumi W25 B-Fir-Bac]:0.70811544962224526323)2:0.02525068756719349092)1:0.12294560937702922465,(gi|313672385|ref|YP_004050496.1| [Calditerrivibrio nitroreducens DSM 19672 B-Def-Def]:0.68364111972528673888,((((gi|20808961|ref|NP_624132.1| [Thermoanaerobacter tengcongensis MB4 B-Fir-Clo]:0.01615331854934738340,gi|497295484|ref|WP_009609701.1| [Caldanaerobacter subterraneus B-Fir-Clo]:0.02666423678754813870)100:0.15627272602525954515,(gi|433656190|ref|YP_007299898.1| [Thermoanaerobacterium thermosaccharolyticum M0795 B-Fir-Clo]:0.24337813012254283507,gi|300856981|ref|YP_003781965.1| [Clostridium ljungdahlii DSM 13528 B-Fir-Clo]:0.33354223075843353330)93:0.08368608803243733629)97:0.10028643173620108153,gi|517792356|ref|WP_018962564.1| [Coprothermobacter platensis B-Fir-Clo]:0.42604644342859637751)91:0.13187771592794705899,(gi|544884698|ref|WP_021296878.1| [Alicyclobacillus acidoterrestris B-Fir-Bac]:0.85993768025036454450,(gi|332800072|ref|YP_004461571.1| [Tepidanaerobacter acetatoxydans Re1 B-Fir-Clo]:0.27857597766873526401,(gi|78045073|ref|YP_360102.1| [Carboxydothermus hydrogenoformans Z-2901 B-Fir-Clo]:0.16596235764760744469,gi|302389220|ref|YP_003825041.1| [Thermosediminibacter oceani DSM 16646 B-Fir-Clo]:0.17565917118785995266)85:0.06566659236480096307)86:0.05125186421221093747)22:0.11053553880405579679)10:0.02849621529734592054)20:0.05106146834761594172)0:0.01856239318610769518)1:0.09357543788569479271)0:0.03874933851069690960,(((gi|493960354|ref|WP_006903909.1| [Thermaerobacter subterraneus B-Fir-Clo]:0.44931375434788639600,gi|51893628|ref|YP_076319.1| [Symbiobacterium thermophilum IAM 14863 B-Fir-Clo]:0.27300303981791607111)63:0.12463744052904021653,(((gi|489977899|ref|WP_003881041.1| [Mycobacterium fortuitum B-Act-Act]:0.70728368699506671824,gi|517748648|ref|WP_018918856.1| [Halomonas zhanjiangensis B-Pro-Gam]:0.46022304841559436017)15:0.15193036630925110808,(((gi|490852644|ref|WP_004714697.1| [Acinetobacter baumannii B-Pro-Gam]:0.18172214092098645799,gi|491384789|ref|WP_005242670.1| [Acinetobacter B-Pro-Gam]:0.16891190876192924142)100:0.29750751209498477179,gi|489531187|ref|WP_003435919.1| [Pseudomonas syringae B-Pro-Gam]:0.24437504559551806449)96:0.14807758345593100002,(gi|516090475|ref|WP_017521055.1| [Pseudomonas nitroreducens B-Pro-Gam]:0.30584313177292166142,gi|498172554|ref|WP_010486710.1| [Pseudomonas B-Pro-Gam]:0.24008688757222337862)100:0.12576844149572274922)85:0.09276403594827002663)19:0.10199729105870622425,(gi|269127340|ref|YP_003300710.1| [Thermomonospora curvata DSM 43183 B-Act-Act]:0.50173536669587659453,gi|491077871|ref|WP_004939493.1| [Streptomyces mobaraensis B-Act-Act]:0.37660983015843141342)100:0.41192717394622690996)37:0.12749279258574935936)43:0.13715415701315467056,(gi|188585499|ref|YP_001917044.1| [Natranaerobius thermophilus JW/NM-WN-LF B-Fir-Clo]:0.59104395846277812954,gi|402573168|ref|YP_006622511.1| [Desulfosporosinus meridiei DSM 13257 B-Fir-Clo]:0.70933043675210161183)2:0.08054604063385918666)2:0.13077790209184203540)3:0.04413723658671991207,(gi|548570334|ref|WP_022527573.1| [Bifidobacterium longum B-Act-Act]:0.69519264697363780670,((((gi|302877085|ref|YP_003845718.1| [Clostridium cellulovorans 743B B-Fir-Clo]:0.35405452364923639674,gi|497982447|ref|WP_010296603.1| [Clostridium B-Fir-Clo]:0.34928338579114842632)61:0.08574356407796780710,(gi|489461074|ref|WP_003366282.1| [Clostridium botulinum B-Fir-Clo]:0.17109793395564232288,gi|489522839|ref|WP_003427625.1| [Clostridium butyricum B-Fir-Clo]:0.44373856035809161602)34:0.05942720791508103451)21:0.04132544803281611862,(gi|28210424|ref|NP_781368.1| [Clostridium tetani E88 B-Fir-Clo]:0.33606373956253371427,gi|489580672|ref|WP_003485118.1| [Clostridium sporogenes B-Fir-Clo]:0.24962999470055896589)45:0.05409285119714923873)54:0.08176108778898391605,((gi|489798784|ref|WP_003702675.1| [Lactobacillus salivarius B-Fir-Bac]:0.44011186618442921237,(gi|491177276|ref|WP_005035642.1| [Acinetobacter bereziniae B-Pro-Gam]:0.23288872463386808831,(gi|490830411|ref|WP_004692497.1| [Acinetobacter johnsonii B-Pro-Gam]:0.23696354111871584247,(gi|490951466|ref|WP_004813285.1| [Acinetobacter B-Pro-Gam]:0.13604194687964366040,gi|491374411|ref|WP_005232304.1| [Acinetobacter B-Pro-Gam]:0.09236020100327808902)100:0.18797163954601278646)98:0.12521528622188646263)100:0.17741780223504280412)85:0.08823332487567908666,(((gi|495745259|ref|WP_008469838.1| [Lactobacillus hominis B-Fir-Bac]:0.58407282909265678672,gi|493635480|ref|WP_006587303.1| [Lactobacillus jensenii B-Fir-Bac]:0.44749672319329192316)65:0.14092010870436164072,(gi|549141146|emb|CCV63885.1| [Acholeplasma palmae J233 B-Ten-Mol]:0.32739879120779680211,((gi|116491459|ref|YP_811003.1| [Oenococcus oeni PSU-1 B-Fir-Bac]:0.35352095823290402565,gi|498306094|ref|WP_010620250.1| [Lactobacillus malefermentans B-Fir-Bac]:0.30621809287190837612)40:0.07130458639262018949,gi|338708394|ref|YP_004662595.1| [Zymomonas mobilis subsp. pomaceae ATCC 29192 B-Pro-Alp]:0.31625408942114158206)43:0.08533417993498121357)17:0.03687059410822153549)30:0.03774265600560711836,gi|551236971|ref|WP_022857429.1| [Alloscardovia omnicolens B-Act-Act]:0.44005883722896782517)88:0.10541039771979461570)55:0.06178109567282202147)69:0.04076384307412750374)20:0.07104205912569418191)20:0.07211269202652377530)4:0.03987306643413195822)2:0.04105609615533188650)2:0.02330392905408481402,((gi|545474379|ref|WP_021710698.1| [Vibrio azureus B-Pro-Gam]:0.56249538382155683802,(gi|284008070|emb|CBA74220.1| [Arsenophonus nasoniae B-Pro-Gam]:0.38917037459109055098,(gi|493708874|ref|WP_006658534.1| [Providencia alcalifaciens B-Pro-Gam]:0.29767322227694248404,gi|496190076|ref|WP_008914583.1| [Providencia sneebia B-Pro-Gam]:0.23418290302694594329)96:0.18565052473942619815)100:0.20193225903250566766)43:0.08132265290850468342,gi|333909889|ref|YP_004483475.1| [Marinomonas posidonica IVIA-Po-181 B-Pro-Gam]:0.56619849262831734027)4:0.01507533401441018411)29:0.12530475823920245171,(gi|491474566|ref|WP_005332309.1| [Aeromonas media B-Pro-Gam]:0.25854984764198951641,gi|493935855|ref|WP_006880224.1| [Vibrio brasiliensis B-Pro-Gam]:0.26311533769182116060)24:0.06534340764020167558)31:0.06783125021985282610,(gi|525691086|ref|YP_008228958.1| [Serratia liquefaciens ATCC 27592 B-Pro-Gam]:0.16008458570107256258,(gi|558646345|gb|EST56841.1| [Proteus hauseri ZMd44 B-Pro-Gam]:0.57817721408366018476,gi|526228557|ref|YP_008323200.1| [Salmonella bongori N268-08 B-Pro-Gam]:0.22843112888584507503)31:0.09196531746364036697)8:0.02499341594575671052)88:0.06165564832185305155)95:0.10968385191497768971,gi|37527947|ref|NP_931292.1| [Photorhabdus luminescens subsp. laumondii TTO1 B-Pro-Gam]:0.16975812628804412552);

(gi|479161277|ref|YP_007790546.1| [butyrate-producing B-Fir-Clo]:0.55010584018206087897,((gi|479161110|ref|YP_007790379.1| [butyrate-producing B-Fir-Clo]:1.16408933905191958047,(gi|496293528|ref|WP_009005566.1| [Clostridium B-Fir-Clo]:0.97940336898734581261,((gi|496557401|ref|WP_009263476.1| [Lachnospiraceae B-Fir-Clo]:0.46069406162918152825,gi|521133331|ref|WP_020437273.1| [Ruminococcus B-Fir-Clo]:0.36209230896703359370)78:0.22620526339580196429,((gi|547932396|ref|WP_022334258.1| [Clostridium B-Fir-Clo]:1.01353436532710472484,(gi|546495411|ref|WP_021872644.1| [Firmicutes B-Fir]:1.02026509466790948899,gi|493837736|ref|WP_006784915.1| [Turicibacter sanguinis B-Fir-Ery]:0.52273967980459346006)67:0.23318881812161432188)16:0.12826613451602117411,(((((gi|496724296|ref|WP_009353530.1| [Veillonella B-Fir-Neg]:1.05994667148766130715,gi|221231229|ref|YP_002510381.1| [Streptococcus pneumoniae ATCC 700669 B-Fir-Bac]:0.71596689684027392531)1:0.15780204534331998545,(((gi|547937279|ref|WP_022338827.1| [Clostridium B-Fir-Clo]:0.88907635434129950180,gi|496067503|ref|WP_008792010.1| [Coprobacillus B-Fir-Ery]:1.01360081878660279742)22:0.43455021677283606207,(gi|496293536|ref|WP_009005574.1| [Clostridium B-Fir-Clo]:0.80154316518703006000,(gi|447215062|ref|WP_001292318.1| [Streptococcus mitis B-Fir-Bac]:0.66952895400818890348,gi|547201035|ref|WP_021942158.1| [Clostridium B-Fir-Clo]:0.96746084047757385793)18:0.02250437239090379710)9:0.17694389022401851852)1:0.00000097536818573746,(((gi|547249197|ref|WP_021984846.1| [Clostridium B-Fir-Clo]:1.64310668214495447792,((gi|496429034|ref|WP_009137881.1| [Odoribacter laneus B-Bac-Bac]:1.36325111651542885127,(gi|511044457|ref|WP_016298422.1| [Lachnospiraceae B-Fir-Clo]:0.85140404579961237452,gi|510891271|ref|WP_016224551.1| [Lachnospiraceae B-Fir-Clo]:1.38560413969983198257)20:0.00000097536818573746)13:0.31431973015536879279,((gi|496545337|ref|WP_009251412.1| [Lachnospiraceae B-Fir-Clo]:0.14649853268313614563,gi|545396451|ref|WP_021636709.1| [Clostridium B-Fir-Clo]:0.08433589243179326345)99:0.88287454035063006597,gi|547109627|ref|WP_021914997.1| [Firmicutes B-Fir]:0.67861294369468183607)15:0.03836452273122553658)12:0.23541266371106964184)3:0.13645041869821777913,(gi|515407737|ref|WP_016896792.1| [Aerococcus viridans B-Fir-Bac]:1.14661144434930739600,(gi|515830630|ref|WP_017261383.1| [Lactobacillus rossiae B-Fir-Bac]:1.16002420680566498135,(((gi|491518189|ref|WP_005375820.1| [Veillonella atypica B-Fir-Neg]:0.98875537323987494620,gi|494412806|ref|WP_007217287.1| [Bacteroides cellulosilyticus B-Bac-Bac]:1.53600531963490882781)17:0.67960744968128339316,gi|489662353|ref|WP_003566665.1| [Lactobacillus casei B-Fir-Bac]:0.77598100422068372328)2:0.14228918725946432255,gi|551037125|ref|WP_022780870.1| [Lachnospiraceae B-Fir-Clo]:0.87282707333782039161)2:0.05257263984573424392)1:0.06651951183659976508)0:0.04348429455609158917)0:0.17402136648961985532,(gi|490700607|ref|WP_004564086.1| [Lactobacillus salivarius B-Fir-Bac]:1.20430076895430238082,(gi|547207806|ref|WP_021948595.1| [Prevotella B-Bac-Bac]:1.14399221461697653268,gi|517168515|ref|WP_018357333.1| [Porphyromonas levii B-Bac-Bac]:1.21384816757449098823)14:0.15887787205953196601)0:0.06364032892682604248)0:0.04630308549467777868)0:0.04829217711842922339)0:0.03256381298043364153,(((gi|496575473|ref|WP_009276591.1| [Bacteroidales B-Bac-Bac]:0.79772562867495588890,gi|511065302|ref|WP_016306932.1| [Lachnospiraceae B-Fir-Clo]:0.71902838993001572110)4:0.11359629742575329259,(((gi|517539986|ref|WP_018710194.1| [Bacteroides barnesiae B-Bac-Bac]:0.78982397125731806931,(gi|545439426|ref|WP_021677088.1| [Porphyromonas gingivalis B-Bac-Bac]:1.28162893903774088855,((gi|545430222|ref|WP_021668486.1| [Prevotella disiens B-Bac-Bac]:0.22205103917564503191,gi|492916725|ref|WP_006044897.1| [Prevotella pallens B-Bac-Bac]:0.31711571893321960358)99:0.44839539310799536587,gi|496527065|ref|WP_009234990.1| [Prevotella B-Bac-Bac]:0.72137329447507836377)58:0.37644553707248595842)1:0.07478158209458499184)0:0.07359935460287841957,((gi|284047874|ref|YP_003398213.1| [Acidaminococcus fermentans DSM 20731 B-Fir-Neg]:0.65926516081499630939,(gi|494820591|ref|WP_007555999.1| [Dialister micraerophilus B-Fir-Neg]:0.69426213815777959582,gi|547294680|ref|WP_022027341.1| [Dialister invisus B-Fir-Neg]:0.51249420750555385595)44:0.25657101832968526312)11:0.10235635555749045267,((gi|14389021|gb|AAK61903.1|AF373595_12 [Streptococcus thermophilus B-Fir-Bac]:0.00000097536818573746,(gi|406025838|ref|YP_006727042.1| [Lactobacillus buchneri CD034 B-Fir-Bac]:0.01703514464567159117,(gi|556501437|ref|WP_023349097.1| [Lactococcus lactis B-Fir-Bac]:0.00899482238764382110,gi|498392323|ref|WP_010706164.1| [Enterococcus faecium B-Fir-Bac]:0.01100751525198248593)63:0.00805238762870915357)89:0.02701298323036949167)100:0.90947055402636900467,gi|124486245|ref|YP_001030861.1| [Methanocorpusculum labreanum Z A-Eur-Met]:0.89197871318961063913)31:0.49800252740232681115)0:0.00000097536818573746)0:0.05048075606304282259,((((gi|547582487|ref|WP_022113706.1| [Clostridium B-Fir-Clo]:0.58701811493239619555,(gi|545645335|ref|WP_021753079.1| [Gemella bergeri B-Fir-Bac]:0.54003035565338242119,(gi|547771279|ref|WP_022182762.1| [Clostridium B-Fir-Clo]:0.90268940921896767549,((gi|154149052|ref|YP_001406518.1| [Campylobacter hominis ATCC BAA-381 B-Pro-Eps]:1.12965443681012267518,gi|446349930|ref|WP_000427785.1| [Streptococcus agalactiae B-Fir-Bac]:0.53604379981134997468)4:0.07884724254076752592,gi|487759258|ref|WP_001839048.1| [Streptococcus pneumoniae B-Fir-Bac]:0.43595939404026928798)8:0.17509300887994053153)1:0.01330985070918765806)0:0.06808696864006595628)0:0.02277353136633893452,(gi|548188088|ref|WP_022408979.1| [Clostridium B-Fir-Clo]:0.44317944153851890343,(gi|492544720|ref|WP_005880953.1| [Enterococcus durans B-Fir-Bac]:0.37154530989651696204,gi|514895594|ref|WP_016624091.1| [Enterococcus faecalis B-Fir-Bac]:0.23931390600764565479)78:0.23557801419267723753)2:0.07686002675241257465)0:0.04836068046554441863,gi|518072395|ref|WP_019242603.1| [Bacillus B-Fir-Bac]:0.59393928114360861059)0:0.06283970490710749646,((gi|492367019|ref|WP_005822686.1| [Bacteroides fragilis B-Bac-Bac]:0.51358865598297342991,gi|546731103|ref|WP_021888507.1| [Firmicutes B-Fir]:0.55835100809620419327)19:0.17199459256009821950,((gi|548037436|ref|WP_022374553.1| [Firmicutes B-Fir]:0.69684332311594887610,gi|488769770|ref|YP_007939564.1| [Clostridium pasteurianum BC1 B-Fir-Clo]:0.49327110308345406553)5:0.14411648684016822863,(((gi|547894695|ref|WP_022299432.1| [Clostridium B-Fir-Clo]:0.44492532533426826236,gi|546662002|ref|WP_021883636.1| [Ruminococcus B-Fir-Clo]:0.21793366346299586356)68:0.23084230785223602833,((gi|547452377|ref|WP_022071920.1| [Clostridium bartlettii B-Fir-Clo]:0.47869164795462509909,gi|489556756|ref|WP_003461314.1| [Clostridium perfringens B-Fir-Clo]:0.54937215311659737260)31:0.05964602006900870945,gi|492220480|ref|WP_005779897.1| [Bacteroides fragilis B-Bac-Bac]:0.84052330581051371006)2:0.05521579981377215673)2:0.10030587441386551451,((gi|547210101|ref|WP_021950745.1| [Clostridium B-Fir-Clo]:0.70525863412445422007,(((gi|512136251|ref|WP_016405174.1| [Clostridium B-Fir-Clo]:0.86353016778609936743,gi|547729135|ref|WP_022143245.1| [Ruminococcus B-Fir-Clo]:1.20922142214401606708)17:0.18021144960395490964,gi|150005948|ref|YP_001300692.1| [Bacteroides vulgatus ATCC 8482 B-Bac-Bac]:0.56890012905623454920)8:0.28416240802041958791,gi|547472996|ref|WP_022091510.1| [Lachnospiraceae B-Fir-Clo]:0.80465778165969359392)5:0.14470659641092217806)0:0.12633210778861375667,(gi|547777898|ref|WP_022189002.1| [Ruminococcus B-Fir-Clo]:0.62230234668711392754,(gi|511045620|ref|WP_016299548.1| [Lachnospiraceae B-Fir-Clo]:1.41046276286315652726,gi|489620614|ref|WP_003525054.1| [Clostridium clostridioforme B-Fir-Clo]:0.78918168242176445215)34:0.37418987600283359907)4:0.12946451370423528449)0:0.12956610703671139762)0:0.02325120882990730151)0:0.03317166819667943106)0:0.02049315186555045187)0:0.02841400458043126867)0:0.08859903848584371744)0:0.03210829885649261334,(((gi|548133826|ref|WP_022383098.1| [Dialister B-Fir-Neg]:1.38501507001409751574,(((gi|515970718|ref|WP_017401301.1| [Acinetobacter radioresistens B-Pro-Gam]:0.52198944370955602245,gi|125631996|gb|ABN47398.1| [Lactococcus lactis subsp. cremoris B-Fir-Bac]:1.36954373733737400087)26:0.25368004073182176539,(gi|494997512|ref|WP_007723528.1| [Carnobacterium B-Fir-Bac]:0.93442305409753867451,gi|109899370|ref|YP_662625.1| [Pseudoalteromonas atlantica T6c B-Pro-Gam]:0.99051798295391724203)15:0.24964163386650270460)1:0.20808956148094906458,((gi|494811197|ref|WP_007546605.1| [Listeriaceae B-Fir-Bac]:0.01921397099877177397,gi|494737280|ref|WP_007472710.1| [Listeria fleischmannii B-Fir-Bac]:0.00000097536818573746)100:0.39863616281667590968,gi|497612611|ref|WP_009926795.1| [Listeria monocytogenes B-Fir-Bac]:0.49881865946940895373)78:0.24298559522004223310)0:0.07107865575092497945)0:0.06430410463762030460,(gi|547822141|ref|WP_022230567.1| [Firmicutes B-Fir]:0.59123025956048791407,gi|553307889|ref|WP_023053052.1| [Megasphaera B-Fir-Neg]:0.55775240960864147510)25:0.13586186289965382357)0:0.07684500064731557278,(((gi|544946937|ref|WP_021354481.1| [Lactobacillus rhamnosus B-Fir-Bac]:1.41768541562357075492,gi|547053527|ref|WP_021912796.1| [Bifidobacterium adolescentis B-Act-Act]:0.56484857501463647811)13:0.19144602814074987429,(gi|545409308|ref|WP_021648535.1| [Bifidobacterium bifidum B-Act-Act]:0.85825385382347241237,gi|493337488|ref|WP_006294461.1| [Bifidobacterium gallicum B-Act-Act]:0.47782320029175567866)41:0.23556510200724209425)1:0.13657465677349622801,gi|556499113|ref|WP_023346795.1| [Firmicutes B-Fir]:1.31839718974323449885)0:0.00000097536818573746)0:0.08239509753992131647)0:0.01092769062726185562)0:0.11511389380932310345,(gi|476417585|ref|YP_007554283.1| [Bifidobacterium breve UCC2003 B-Act-Act]:0.95229101671693294762,((((gi|547210967|ref|WP_021951606.1| [Clostridium B-Fir-Clo]:0.55375139657099325952,gi|547453860|ref|WP_022073385.1| [Anaerotruncus B-Fir-Clo]:0.92444051165551965887)84:0.27606863295378014644,(gi|548189447|ref|WP_022410278.1| [Ruminococcus B-Fir-Clo]:0.86450728930574582964,2_gi|510893205|ref|WP_016226410.1| [Lachnospiraceae B-Fir-Clo]:1.40536308599834591782)10:0.15130495351474226862)7:0.23329880300344812971,(((gi|491527168|ref|WP_005384793.1| [Vibrio alginolyticus B-Pro-Gam]:1.12254599341723881878,((gi|547137681|ref|WP_021916979.1| [Brachyspira B-Spi-Spi]:0.86131493160531324982,(gi|404475240|ref|YP_006706671.1| [Brachyspira pilosicoli B2904 B-Spi-Spi]:1.06438668658054824689,gi|302671523|ref|YP_003831483.1| [Butyrivibrio proteoclasticus B316 B-Fir-Clo]:1.41009685084353542095)7:0.07744090735563245731)0:0.08301697427787818606,(gi|547730070|ref|WP_022144159.1| [Ruminococcus B-Fir-Clo]:0.65188359919957150623,(gi|490460148|ref|WP_004330761.1| [Porphyromonas asaccharolytica B-Bac-Bac]:1.53035672903458275229,gi|547460576|ref|WP_022079821.1| [Ruminococcus B-Fir-Clo]:0.19203403081886116777)16:0.39602705071882304821)28:0.36403721013875800505)1:0.09850754937542255396)0:0.07552730519931978581,(((gi|519666235|ref|WP_020282124.1| [Lactobacillus otakiensis B-Fir-Bac]:1.35006183996934403524,((gi|497700107|ref|WP_010014291.1| [Lactobacillus coryniformis B-Fir-Bac]:1.34186430139875212397,gi|383787459|ref|YP_005472028.1| [Fervidobacterium pennivorans DSM 9078 B-The-The]:1.00902584406513562421)12:0.19504452998505811268,((((((gi|427711847|ref|YP_007060471.1| [Synechococcus B-Cya-Osc]:0.48301146097027231052,((gi|307592115|ref|YP_003899706.1| [Cyanothece B-Cya-Osc]:0.37628724784260964009,(gi|494599269|ref|WP_007357523.1| [Oscillatoria B-Cya-Osc]:0.35207551568759304361,gi|515888365|ref|WP_017318948.1| [Mastigocladopsis repens B-Cya-Sti]:0.45388761185026282874)63:0.12135749304351862998)84:0.26918690465183364724,gi|428319167|ref|YP_007117049.1| [Oscillatoria nigro-viridis PCC 7112 B-Cya-Osc]:0.53639563929769074058)65:0.16815494689131113559)89:0.42699219529741272439,((gi|434402494|ref|YP_007145379.1| [Cylindrospermum stagnale PCC 7417 B-Cya-Nos]:0.58082911104922918533,((gi|492854301|ref|WP_006008255.1| [Glaciecola pallidula B-Pro-Gam]:0.33629105043387658158,gi|498069955|ref|WP_010384111.1| [Pseudoalteromonas rubra B-Pro-Gam]:0.54143517693800702340)98:0.31162170212700168737,(gi|428224415|ref|YP_007108512.1| [Geitlerinema B-Cya-Osc]:0.36765561562519416539,gi|428224414|ref|YP_007108511.1| [Geitlerinema B-Cya-Osc]:0.24779182987270551020)89:0.11934234686218023191)86:0.30350096532552905959)95:0.36533360595117503333,(gi|515374663|ref|WP_016873164.1| [Chlorogloeopsis B-Cya-Sti]:0.35548127749667524089,gi|497318265|ref|WP_009632478.1| [Synechocystis B-Cya-Osc]:0.40054274343687812365)99:0.39066645362233437533)16:0.02154351855366494137)9:0.05335766233328785579,(gi|518318397|ref|WP_019488604.1| [Calothrix B-Cya-Nos]:0.81618375148563881982,(gi|428316633|ref|YP_007114515.1| [Oscillatoria nigro-viridis PCC 7112 B-Cya-Osc]:0.41246135255107618800,gi|493682276|ref|WP_006632435.1| [Microcoleus vaginatus B-Cya-Osc]:0.78450339613448105691)95:0.56146560007712587037)25:0.20233695053001973796)6:0.04824114820351103894,((gi|491862885|ref|WP_005639510.1| [Parabacteroides merdae B-Bac-Bac]:0.34569583203305315200,((gi|547195309|ref|WP_021936698.1| [Bacteroides B-Bac-Bac]:0.22247256287929775831,gi|494747476|ref|WP_007482884.1| [Bacteroides nordii B-Bac-Bac]:0.51689752331821203768)63:0.11152804149582154492,gi|517172377|ref|WP_018361195.1| [Porphyromonas macacae B-Bac-Bac]:0.35988632975200085529)49:0.11194275258962582686)89:0.50781263700688017426,(gi|516588255|ref|WP_017963294.1| [Rhizobium leguminosarum B-Pro-Alp]:1.01964483055528987165,(((gi|490390719|ref|WP_004270174.1| [Lactobacillus curvatus B-Fir-Bac]:1.23221113334178222765,gi|374315489|ref|YP_005061917.1| [Sphaerochaeta pleomorpha str. Grapes B-Spi-Spi]:0.91933481612231815472)57:0.30357994426659429266,gi|498177376|ref|WP_010491532.1| [Lactobacillus zeae B-Fir-Bac]:0.54999353477803847312)31:0.01730160822656473529,gi|544698183|ref|WP_021129309.1| [Clostridium sordellii B-Fir-Clo]:0.78457118269693182366)77:0.34623772047375028782)23:0.04926017677300446179)14:0.08328010291003963561)4:0.13805379236870216064,gi|374287807|ref|YP_005034892.1| [Bacteriovorax marinus SJ B-Pro-Del]:1.15353642888206087136)38:0.20341365175960782197,(gi|490765416|ref|WP_004627651.1| [Clostridium termitidis B-Fir-Clo]:1.02575188603677180943,((gi|446893266|ref|WP_000970522.1| [Bacillus B-Fir-Bac]:0.17465256363976514042,((gi|446893290|ref|WP_000970546.1| [Bacillus cereus B-Fir-Bac]:0.00781771961495454117,gi|49478996|ref|YP_039416.1| [Bacillus thuringiensis serovar konkukian str. 97-27 B-Fir-Bac]:0.21957100949954305724)47:0.00784086502107074479,gi|446893288|ref|WP_000970544.1| [Bacillus cereus B-Fir-Bac]:0.03031328510749952895)63:0.03381245880885165589)89:0.19918668797353639155,gi|152977609|ref|YP_001377126.1| [Bacillus cytotoxicus NVH 391-98 B-Fir-Bac]:0.08151373706798201169)93:0.47287063717803079488)69:0.35712215663465746163)33:0.18594395667132135319)2:0.04316698803292685210)0:0.05138592646691645532,gi|492907475|ref|WP_006037881.1| [Paenibacillus curdlanolyticus B-Fir-Bac]:1.68527927846294534042)0:0.08754934250467047430,(gi|547242767|ref|WP_021978599.1| [Clostridium B-Fir-Clo]:0.79195826772159083617,((gi|494247652|ref|WP_007146580.1| [Methylophaga aminisulfidivorans B-Pro-Gam]:0.32851490927967158528,gi|497410896|ref|WP_009725094.1| [Methylophaga lonarensis B-Pro-Gam]:0.24169230654134871150)97:0.89384679521737209207,(((TPC1_14747 [Trepomonas]:2.09480313789253402845,TPC1_10339 [Trepomonas]:0.65848561050454501586)61:0.31893783793607310972,(TPC1_11552 [Trepomonas]:0.36245347940894356853,TPC1_17183 [Trepomonas]:0.24480825778637108070)77:0.16521143919943934164)81:1.03601100073282825775,gi|511040507|ref|WP_016294508.1| [Lachnospiraceae B-Fir-Clo]:1.18706673106142268637)16:0.32784607847769747790)2:0.21857911771454291427)2:0.17963909179009857064)0:0.08324990311673792498)0:0.08576537491715688355,((((gi|547328708|ref|WP_022059589.1| [Coprococcus eutactus B-Fir-Clo]:0.53245897661846430804,(gi|491564702|ref|WP_005422288.1| [Clostridiales B-Fir-Clo]:0.59550981048534912254,gi|547757444|ref|WP_022169948.1| [Eubacterium hallii B-Fir-Clo]:0.30594462865490817949)35:0.04417064087318049725)71:0.30826127605155889677,gi|545586499|ref|WP_021715341.1| [Phascolarctobacterium B-Fir-Neg]:0.89402028919168474719)6:0.19430786494812701815,(2_gi|84489306|ref|YP_447538.1| [Methanosphaera stadtmanae DSM 3091 A-Eur-Met]:1.08595824096159065952,gi|547289429|ref|WP_022022387.1| [Acinetobacter B-Pro-Gam]:0.81929869511563557793)13:0.00000097536818573746)0:0.18446709024874258231,(gi|488101585|ref|WP_002172982.1| [Bacillus cereus B-Fir-Bac]:0.91535622799485205636,((gi|496494422|ref|WP_009202958.1| [Anaerostipes hadrus B-Fir-Clo]:0.00000097536818573746,gi|491491830|ref|WP_005349562.1| [Eubacterium hallii B-Fir-Clo]:0.00000097536818573746)33:0.00000097536818573746,gi|496558552|ref|WP_009264627.1| [Lachnospiraceae B-Fir-Clo]:0.00000097536818573746)100:1.07523175413791793886)9:0.24876234571359134851)0:0.01310906742492294087)0:0.02280248753926160041)0:0.09954394344862148303,((((gi|496047367|ref|WP_008771874.1| [Bacteroides B-Bac-Bac]:1.33228321155574902512,((gi|490467556|ref|WP_004338085.1| [Prevotella bivia B-Bac-Bac]:0.60474389919459214937,(((gi|496055763|ref|WP_008780270.1| [Bacteroides B-Bac-Bac]:0.00000097536818573746,gi|492469754|ref|WP_005855759.1| [Parabacteroides B-Bac-Bac]:0.00000097536818573746)100:0.03544375353593937766,gi|496575207|ref|WP_009276325.1| [Bacteroidales B-Bac-Bac]:0.07253324550001383209)97:0.47477409382159202478,gi|496308585|ref|WP_009017763.1| [Parabacteroides B-Bac-Bac]:0.18287622792209290434)97:0.26869679949083147275)48:0.20311760882056595356,gi|553312602|ref|WP_023057546.1| [Prevotella B-Bac-Bac]:0.66521537534469488140)35:0.08460627255215577569)39:0.20426827004569553248,((gi|495903769|ref|WP_008628348.1| [Paraprevotella xylaniphila B-Bac-Bac]:0.44578172362817869434,gi|547308874|ref|WP_022040841.1| [Bacteroides B-Bac-Bac]:0.76466459673685160947)43:0.04577109425883946203,(gi|281492722|ref|YP_003354702.1| [Lactococcus lactis subsp. lactis KF147 B-Fir-Bac]:0.91322139920022127324,(gi|551042974|ref|WP_022786558.1| [Clostridiales B-Fir-Clo]:0.85678117540304632449,(gi|302345626|ref|YP_003813979.1| [Prevotella melaninogenica ATCC 25845 B-Bac-Bac]:0.50656340389567788840,gi|492916285|ref|WP_006044752.1| [Prevotella pallens B-Bac-Bac]:0.08206338783031573436)98:0.84017458247274479088)8:0.04861708881894313827)4:0.21932129323686141986)2:0.14240224500607881475)0:0.05072480654151547558,((gi|547880727|ref|WP_022286171.1| [Bacteroides B-Bac-Bac]:0.90577672182179247429,gi|548228145|ref|WP_022446935.1| [Faecalibacterium B-Fir-Clo]:0.89881932234124362058)13:0.24681158231939881453,(gi|495434009|ref|WP_008158704.1| [Parabacteroides johnsonii B-Bac-Bac]:0.95429404888935065454,(gi|494115409|ref|WP_007055191.1| [Bifidobacterium longum B-Act-Act]:0.87087319737846069501,gi|547621126|ref|WP_022118205.1| [Firmicutes B-Fir]:0.95816899398524180143)12:0.19406099860540551583)1:0.06474899330559022448)0:0.15046528166764377987)0:0.15249665208791710058,((((gi|548220904|ref|WP_022440023.1| [Clostridium B-Fir-Clo]:0.79597279379847962755,gi|496682575|ref|WP_009324773.1| [Subdoligranulum B-Fir-Clo]:0.58538023836712693715)67:0.21456066493303127540,(gi|492379237|ref|WP_005825925.1| [Bacteroides B-Bac-Bac]:0.00407398255246914018,gi|548180504|ref|WP_022401849.1| [Bacteroides uniformis B-Bac-Bac]:0.00000097536818573746)100:1.10388247024657637496)19:0.30037969296663269425,(gi|479161289|ref|YP_007790558.1| [butyrate-producing B-Fir-Clo]:0.92185841537228996323,gi|490165374|ref|WP_004064022.1| [Eubacterium plexicaudatum B-Fir-Clo]:0.98799056503817139774)0:0.04896664103727698530)0:0.13941868387170325283,(gi|496545259|ref|WP_009251334.1| [Lachnospiraceae B-Fir-Clo]:1.06055080964430659130,((((gi|488650831|ref|YP_007922635.1| [Streptococcus oligofermentans AS 1.3089 B-Fir-Bac]:1.18592542140482914981,gi|547288893|ref|WP_022021872.1| [Bacteroides B-Bac-Bac]:0.78797787206014791028)23:0.25238761800783504619,gi|548211132|ref|WP_022430686.1| [Prevotella stercorea B-Bac-Bac]:0.80751127996360128058)13:0.22747734472222630453,((((gi|283786002|ref|YP_003365867.1| [Citrobacter rodentium ICC168 B-Pro-Gam]:0.91982564421327417392,gi|547470149|ref|WP_022088941.1| [Eubacterium B-Fir-Clo]:1.02421168399922923875)5:0.00000097536818573746,gi|479162304|ref|YP_007791038.1| [Bacteroides xylanisolvens XB1A B-Bac-Bac]:0.92319021593148598015)3:0.04312483517325464005,(gi|491362467|ref|WP_005220379.1| [Acinetobacter B-Pro-Gam]:1.37035905602105256840,gi|518819562|ref|WP_019975516.1| [Empedobacter brevis B-Bac-Fla]:0.66798895588922557742)14:0.15852921429184688162)0:0.10594082636810095432,(gi|515950192|ref|WP_017380775.1| [Paenisporosarcina B-Fir-Bac]:0.70661539265106776408,gi|492535686|ref|WP_005877221.1| [Oxalobacter formigenes B-Pro-Bet]:0.85682160418324726514)10:0.17874362695210599394)0:0.06219694856058950033)0:0.12484483625557223074,((gi|490479511|ref|WP_004349856.1| [Prevotella buccalis B-Bac-Bac]:1.53885440250852800759,gi|495393223|ref|WP_008117924.1| [Bacteroides pectinophilus B-Fir-Clo]:1.20789351412662027130)5:0.13798561788253929650,(gi|511036782|ref|WP_016290813.1| [Lachnospiraceae B-Fir-Clo]:1.55506719194878484380,gi|551033820|ref|WP_022777667.1| [Butyrivibrio B-Fir-Clo]:0.89415546263435019547)13:0.28633099244318321874)0:0.14868579674042745054)0:0.13292458486209984825)0:0.10082410858959797717)0:0.00315788297579288040)0:0.04615274834177077179)0:0.02205579034705191371)0:0.02981679816962930565)0:0.02088749044302599250,((gi|479141854|ref|YP_007773028.1| [Eubacterium rectale DSM 17629 B-Fir-Clo]:1.03664610563077030925,(gi|547127461|ref|WP_021916208.1| [Firmicutes B-Fir]:1.06141355912273493978,gi|510796357|ref|WP_016171186.1| [Enterococcus faecium B-Fir-Bac]:0.72242391930139493450)12:0.05990919846815070948)5:0.09100412100830397588,(gi|547728902|ref|WP_022143022.1| [Ruminococcus B-Fir-Clo]:0.81596893100244571873,(gi|403515726|ref|YP_006656546.1| [Lactobacillus helveticus R0052 B-Fir-Bac]:0.66523759756506695151,gi|521124494|ref|WP_020435656.1| [Ruminococcus B-Fir-Clo]:0.78308057332038705223)46:0.31520925061464361017)15:0.13386707743534431714)4:0.13307580467174573435)0:0.10769211726439122112)0:0.06804134497124947334)1:0.06812337592643545603)2:0.09757478331472170530)49:0.13130548948783812846,gi|488750964|ref|WP_002674256.1| [Capnocytophaga ochracea B-Bac-Fla]:0.75156917794436761682)57:0.23156934579571950006,gi|42784432|ref|NP_981679.1| [Bacillus cereus ATCC 10987 B-Fir-Bac]:1.04225100790893310254);

(gi|547871355|ref|WP_022277428.1| [Bacteroides coprophilus B-Bac-Bac]:0.19632179434239352411,(gi|517541365|ref|WP_018711573.1| [Bacteroides barnesiae B-Bac-Bac]:0.32587915180902143897,(((gi|494845927|ref|WP_007572027.1| [Bacteroides coprocola B-Bac-Bac]:0.35235938020009521798,gi|547715807|ref|WP_022130594.1| [Bacteroides B-Bac-Bac]:0.34354336653936590196)59:0.11603339435906548371,((gi|512184513|ref|WP_016411189.1| [Prevotella B-Bac-Bac]:0.59085296093921346738,(gi|514416599|ref|WP_016564416.1| [Bacteroides B-Bac-Bac]:0.56760416392534251973,gi|548234698|ref|WP_022453181.1| [Prevotella B-Bac-Bac]:0.69281377533801669077)31:0.06639155444112587734)89:0.15151898708535677107,(((((gi|495840547|ref|WP_008565126.1| [Prevotella maculosa B-Bac-Bac]:0.23927477046141651384,(gi|546192131|ref|WP_021826278.1| [Prevotella salivae B-Bac-Bac]:0.22068328740549450484,gi|490509176|ref|WP_004375198.1| [Prevotella oris B-Bac-Bac]:0.13979445232603832094)92:0.13158655852056877489)76:0.12090522707647698153,gi|490472073|ref|WP_004342531.1| [Prevotella buccae B-Bac-Bac]:0.42121027703288466126)74:0.08875544082031713855,(gi|546387069|ref|WP_021854161.1| [Prevotella B-Bac-Bac]:0.32152872938889476284,gi|517795998|ref|WP_018966206.1| [Prevotella loescheii B-Bac-Bac]:0.22612497702000988742)36:0.06460790323811378688)36:0.05136696235469328381,gi|547736335|ref|WP_022150188.1| [Prevotella B-Bac-Bac]:0.43437119351841785297)98:0.41335878154390437444,(gi|547186599|ref|WP_021928501.1| [Alistipes B-Bac-Bac]:0.62133435908288781047,(gi|547847006|ref|WP_022254231.1| [Firmicutes B-Fir]:0.62884895552153996512,((gi|491475585|ref|WP_005333326.1| [Dorea formicigenerans B-Fir-Clo]:0.68334587938611324187,gi|548250429|ref|WP_022468219.1| [Acidaminococcus B-Fir-Neg]:0.43291573656829712702)89:0.35041922782307749484,((((gi|547918316|ref|WP_022320876.1| [Clostridium B-Fir-Clo]:0.83870437873978920251,(gi|288559267|ref|YP_003422753.1| [Methanobrevibacter ruminantium M1 A-Eur-Met]:0.64823380927647655803,((((gi|496134081|ref|WP_008858588.1| [Dialister succinatiphilus B-Fir-Neg]:0.84322691167813756952,gi|153952957|ref|YP_001393722.1| [Clostridium kluyveri DSM 555 B-Fir-Clo]:0.24351492325706924902)46:0.07740124204675687125,gi|518092745|ref|WP_019262953.1| [Methanobrevibacter smithii A-Eur-Met]:0.77057369891160487629)38:0.10885266270151587598,(gi|153955196|ref|YP_001395961.1| [Clostridium kluyveri DSM 555 B-Fir-Clo]:0.21165397088344742316,gi|518006864|ref|WP_019177072.1| [Methanomassiliicoccus luminyensis A-Eur-Met]:0.22533184665257127710)97:0.14795094501285727118)19:0.06081178858544322718,(((gi|339441213|ref|YP_004707218.1| [Clostridium B-Fir-Clo]:0.30607620575857341638,(gi|497219400|ref|WP_009533662.1| [Stomatobaculum longum B-Fir-Clo]:0.31462127467662465152,gi|547876488|ref|WP_022282103.1| [Clostridium B-Fir-Clo]:0.17967405952823858883)89:0.08868290587618432586)96:0.20500453092189696580,((gi|548650033|ref|WP_022532734.1| [Methanoculleus A-Eur-Met]:0.00000091856987315381,gi|478483150|ref|YP_007713800.1| [Candidatus Methanomethylophilus alvus Mx1201 A-Eur-Can]:0.00320192640264306072)100:0.50868251596192093356,(gi|493572723|ref|WP_006525938.1| [Solobacterium moorei B-Fir-Ery]:0.23583720129310875580,(gi|496992359|ref|WP_009429863.1| [Oribacterium B-Fir-Clo]:0.02455057268556933708,gi|497220796|ref|WP_009535058.1| [Oribacterium B-Fir-Clo]:0.02580402089773780119)98:0.12404144778808436078)100:0.28870461339420355751)35:0.06655906193851859887)16:0.03702711544567460766,(gi|547805030|ref|WP_022214452.1| [Blautia B-Fir-Clo]:0.40196430925102483167,gi|496461736|ref|WP_009170581.1| [Clostridium B-Fir-Clo]:0.38488674679905637843)22:0.02299097065171294696)21:0.03277749580705638377)61:0.15510018605438988248)83:0.13699803508493088589)74:0.11023582712436943987,((gi|325958670|ref|YP_004290136.1| [Methanobacterium A-Eur-Met]:0.43192905521143548642,gi|497671828|ref|WP_009986012.1| [Ruminococcus flavefaciens B-Fir-Clo]:0.63233580171801728742)89:0.17228674640866642465,gi|545437257|ref|WP_021675039.1| [Peptostreptococcaceae B-Fir-Clo]:0.97666537092793659358)19:0.01200726404131260798)35:0.13369773053655159556,(((((((gi|548250118|ref|WP_022467914.1| [Acidaminococcus B-Fir-Neg]:1.04431261748837322934,(gi|522102292|ref|WP_020613501.1| [Spirochaeta bajacaliforniensis B-Spi-Spi]:0.77549737991807277115,gi|497932563|ref|WP_010246719.1| [Acetivibrio cellulolyticus B-Fir-Clo]:0.64417137638394195154)63:0.17074668686315980226)92:0.40765720428097385053,((gi|333998264|ref|YP_004530876.1| [Treponema primitia ZAS-2 B-Spi-Spi]:1.50203403962520098958,((TPC1_17692 [Trepomonas]:0.19498080021847946641,TPC1_11650 [Trepomonas]:0.12493278857524008074)100:0.87363127748885183177,((TPC1_11134 [Trepomonas]:0.28303087270141674692,TPC1_10418 [Trepomonas]:0.27008940712762768976)100:0.58455357947600872226,gi|558598051|gb|EST44963.1| [Spironucleus salmonicida E-Hex-Hex]:1.28791956400978935271)92:0.34450513121603626443)100:0.57180997015328960398)59:0.27742544181121153724,gi|357419141|ref|YP_004932133.1| [Thermovirga lienii DSM 17291 B-Syn-Syn]:1.23082487649197491741)8:0.00620701902688223367)7:0.09383537896350180318,((((gi|545418014|ref|WP_021656934.1| [Clostridiales B-Fir-Clo]:0.46769583130582409458,gi|28209841|ref|NP_780785.1| [Clostridium tetani E88 B-Fir-Clo]:0.51643584402709441505)68:0.06447750801126289621,(gi|544706963|ref|WP_021137391.1| [Clostridium botulinum B-Fir-Clo]:0.48105668132902451584,(gi|494125263|ref|WP_007065039.1| [Clostridium carboxidivorans B-Fir-Clo]:0.37028126890561324780,(gi|300853313|ref|YP_003778297.1| [Clostridium ljungdahlii DSM 13528 B-Fir-Clo]:0.20660780111705209783,gi|153956403|ref|YP_001397168.1| [Clostridium kluyveri DSM 555 B-Fir-Clo]:0.18132958168535751042)98:0.13975778814663869509)69:0.09024385063070924917)74:0.13608899455522388555)93:0.26977491468833908472,(gi|495954788|ref|WP_008679367.1| [Clostridium B-Fir-Clo]:1.03836869592192848621,((gi|545058071|ref|WP_021431192.1| [Clostridium bifermentans B-Fir-Clo]:0.45826637609820619623,gi|545060681|ref|WP_021433776.1| [Clostridium bifermentans B-Fir-Clo]:0.27683557654249657531)97:0.49407067915370539435,(gi|544868100|ref|WP_021281641.1| [Clostridium B-Fir-Clo]:0.63153270549312645610,(gi|496184462|ref|WP_008908969.1| [Caloramator australicus B-Fir-Clo]:0.42860149031174443746,gi|544697320|ref|WP_021128447.1| [Clostridium sordellii B-Fir-Clo]:0.59897743231192501767)47:0.14051524467682630082)93:0.22538453063963057033)51:0.13213257072442391449)60:0.12585141390111118098)78:0.22241652399127359585,gi|374996090|ref|YP_004971589.1| [Desulfosporosinus orientis DSM 765 B-Fir-Clo]:1.37303464103267147678)16:0.15363919948601489907)7:0.09726184691621822531,gi|147919015|ref|YP_687258.1| [Methanocella arvoryzae MRE50 A-Eur-Met]:1.49636952056310579273)12:0.17967689043712223307,(((gi|489522287|ref|WP_003427075.1| [Clostridium butyricum B-Fir-Clo]:0.20689928174430241570,((gi|494271981|ref|WP_007157273.1| [Oribacterium sinus B-Fir-Clo]:0.18174124698980426151,gi|551039925|ref|WP_022783588.1| [Lachnospiraceae B-Fir-Clo]:0.57776888596088737948)66:0.09454071730928381712,((((gi|496513767|ref|WP_009222050.1| [unknown N]:0.04396574780554597661,gi|553957087|ref|WP_023153538.1| [Eubacterium brachy B-Fir-Clo]:0.06156849087275936827)85:0.04464501116060245328,gi|545438479|ref|WP_021676207.1| [Peptostreptococcaceae B-Fir-Clo]:0.07147601309741721809)82:0.05466123615969213645,(gi|547264176|ref|WP_021998736.1| [Ruminococcus B-Fir-Clo]:0.14608071298283803463,gi|497217633|ref|WP_009531895.1| [Stomatobaculum longum B-Fir-Clo]:0.24280243101186188559)64:0.06310062918535438992)55:0.10906020132236531051,((gi|494097282|ref|WP_007038087.1| [Clostridium bolteae B-Fir-Clo]:0.16943509950333515701,(gi|94992612|ref|YP_600711.1| [Streptococcus pyogenes MGAS2096 B-Fir-Bac]:0.00958620514669548431,gi|496536798|ref|WP_009243489.1| [Clostridiales B-Fir-Clo]:0.00000091856987315381)100:0.20313124420175582285)20:0.03106359375230222097,gi|479203451|ref|YP_007832042.1| [Roseburia intestinalis M50/1 B-Fir-Clo]:0.26762209846909307265)23:0.04218267869039701162)13:0.05115415845252463400)16:0.09206636664152498262)37:0.11900875404995615858,gi|332798911|ref|YP_004460410.1| [Tepidanaerobacter acetatoxydans Re1 B-Fir-Clo]:0.33698197746802294184)100:0.95000835501552460816,gi|479194964|ref|YP_007824502.1| [butyrate-producing B-Fir-Clo]:1.69774204970951414495)19:0.15525211268331381986)43:0.28063631045736531222,((gi|488939184|ref|WP_002850259.1| [Ruminococcus albus B-Fir-Clo]:0.11747476242671518742,gi|317055672|ref|YP_004104139.1| [Ruminococcus albus 7 B-Fir-Clo]:0.22103529174456734707)100:0.53094558674279412891,((gi|494989238|ref|WP_007715258.1| [Clostridium asparagiforme B-Fir-Clo]:0.40525180525050191749,(gi|493832882|ref|WP_006780150.1| [Clostridium hathewayi B-Fir-Clo]:0.24750248327528165393,(gi|339444225|ref|YP_004710229.1| [Eggerthella B-Act-Act]:0.22592987629354049917,gi|494986646|ref|WP_007712668.1| [Clostridium asparagiforme B-Fir-Clo]:0.26536792357182475977)83:0.05833061394216679935)99:0.19578636721110345698)33:0.06012018994023183432,(((gi|544991173|ref|WP_021388249.1| [Clostridium difficile B-Fir-Clo]:0.00105175891981852741,gi|260684648|ref|YP_003215933.1| [Clostridium difficile CD196 B-Fir-Clo]:0.01593245384507889842)100:0.44197617427502472465,(gi|496658304|ref|WP_009300797.1| [Coprobacillus B-Fir-Ery]:0.00000091856987315381,(gi|489633454|ref|WP_003537894.1| [Clostridium ramosum B-Fir-Ery]:0.00322286478961937269,gi|496068477|ref|WP_008792984.1| [Coprobacillus B-Fir-Ery]:0.00000091856987315381)88:0.00000091856987315381)100:0.48359853593817420103)51:0.11443227783995660318,(((gi|547236558|ref|WP_021972737.1| [Eubacterium B-Fir-Clo]:0.35274345097282971961,gi|547453776|ref|WP_022073302.1| [Anaerotruncus B-Fir-Clo]:0.33177577549695963510)76:0.12384456885425115802,(gi|493485475|ref|WP_006440278.1| [Clostridium hiranonis B-Fir-Clo]:0.27688481548854049219,gi|547783840|ref|WP_022194605.1| [Clostridium B-Fir-Clo]:0.65713540928035618638)38:0.08051277077784511904)34:0.06686128714956640628,(((gi|496290575|ref|WP_009002613.1| [Clostridium B-Fir-Clo]:0.25636288374308369153,gi|547448512|ref|WP_022068303.1| [Blautia B-Fir-Clo]:0.43662589534443352335)45:0.06489332397517307005,(((gi|479171317|ref|YP_007799504.1| [Faecalibacterium prausnitzii SL3/3 B-Fir-Clo]:0.16655066694686235240,(gi|491481073|ref|WP_005338814.1| [Dorea formicigenerans B-Fir-Clo]:0.16927460875647226679,((gi|546855442|ref|WP_021898485.1| [Faecalibacterium B-Fir-Clo]:0.15927507409856331289,gi|547763877|ref|WP_022175875.1| [Firmicutes B-Fir]:0.24352199964221585282)62:0.07787071107526884195,(gi|547202195|ref|WP_021943280.1| [Clostridium B-Fir-Clo]:0.09658565217338074826,(gi|547618948|ref|WP_022118041.1| [Firmicutes B-Fir]:0.03736761511740419039,gi|479177056|ref|YP_007804657.1| [Ruminococcus obeum A2-162 B-Fir-Clo]:0.01865253833524632004)100:0.09030421821465747789)78:0.05106335381244001687)39:0.04289058066445338574)36:0.03803353493344023561)98:0.21558295621073839121,(gi|556499464|ref|WP_023347137.1| [Firmicutes B-Fir]:0.18358687260228007121,(gi|547832912|ref|WP_022240839.1| [Clostridium B-Fir-Clo]:0.02738500599867140645,gi|547777343|ref|WP_022188458.1| [Ruminococcus B-Fir-Clo]:0.00000091856987315381)100:0.26874593507862820640)14:0.01796774178575239952)41:0.07043417461618171893,(gi|493553426|ref|WP_006507000.1| [Catenibacterium mitsuokai B-Fir-Ery]:0.33274958558097800232,gi|550919841|ref|YP_008676433.1| [Clostridium saccharobutylicum DSM 13864 B-Fir-Clo]:0.30203050719098539778)27:0.05338118185255557452)41:0.09599339547627766533)15:0.01875856133912706669,((gi|495965321|ref|WP_008689900.1| [Eubacterium B-Fir-Clo]:0.00965631024737467411,gi|496266328|ref|WP_008979713.1| [Erysipelotrichaceae B-Fir-Ery]:0.00000091856987315381)100:0.21566834121521533119,(((((gi|310827039|ref|YP_003959396.1| [Eubacterium limosum KIST612 B-Fir-Clo]:0.15882142694309459019,gi|517425079|ref|WP_018596282.1| [Blautia producta B-Fir-Clo]:0.28794229706420421122)76:0.05973734660394238588,gi|496544932|ref|WP_009251007.1| [Lachnospiraceae B-Fir-Clo]:0.19028171770878937741)82:0.09581228679706881024,(gi|495141539|ref|WP_007866346.1| [Clostridium citroniae B-Fir-Clo]:0.15826409299651145179,gi|488634568|ref|WP_002571237.1| [Clostridium bolteae B-Fir-Clo]:0.22068231782912120509)66:0.03964379802293841598)18:0.04045639010732343666,(gi|496571859|ref|WP_009272977.1| [Erysipelotrichaceae B-Fir-Ery]:0.42219689869813153971,gi|545419994|ref|WP_021658872.1| [Clostridium B-Fir-Clo]:0.25529813039302734490)19:0.01801958920748104875)12:0.02849540512825545976,gi|493919454|ref|WP_006864551.1| [Marvinbryantia formatexigens B-Fir-Clo]:0.23798645097601273113)24:0.06293650943273555731)87:0.20158808761944282950)13:0.05268260851807767681)8:0.03732523371829146730)2:0.03839386538406418942)18:0.08959127717426502990)91:0.36940739665610555775)7:0.11000821105256181065,(((((gi|488668136|ref|WP_002596940.1| [Clostridium colicanis B-Fir-Clo]:0.28236026370377609318,gi|546161778|ref|WP_021803646.1| [Clostridium intestinale B-Fir-Clo]:0.45308119793014484111)85:0.09489494240452395202,(gi|488643653|ref|WP_002580291.1| [Clostridium butyricum B-Fir-Clo]:0.41178224423549436573,gi|302876992|ref|YP_003845625.1| [Clostridium cellulovorans 743B B-Fir-Clo]:0.35294552628417569240)81:0.08541392778591204438)97:0.43102759777100563277,((gi|495694854|ref|WP_008419433.1| [Clostridium B-Fir-Clo]:0.61710463612439003800,gi|496547132|ref|WP_009253207.1| [Lachnospiraceae B-Fir-Clo]:0.71672739585783695748)23:0.10421675139692242185,((gi|451819958|ref|YP_007456159.1| [Clostridium saccharoperbutylacetonicum N1-4HMT B-Fir-Clo]:0.63652051287978961280,(gi|546160023|ref|WP_021801891.1| [Clostridium intestinale B-Fir-Clo]:0.24481060195808812541,gi|496462307|ref|WP_009171152.1| [Clostridium B-Fir-Clo]:0.20524210858123168033)100:0.55192959730518598160)23:0.08395807326427423556,(gi|269118947|ref|YP_003307124.1| [Sebaldella termitidis ATCC 33386 B-Fus-Fus]:0.46957387820307744386,gi|333994916|ref|YP_004527529.1| [Treponema azotonutricium ZAS-9 B-Spi-Spi]:0.40180235082489362819)97:0.29636228862296454256)16:0.03324911553270208653)43:0.07921730032064912275)18:0.08501560337387448207,((((((gi|126179023|ref|YP_001046988.1| [Methanoculleus marisnigri JR1 A-Eur-Met]:0.25725334961747320373,gi|432331546|ref|YP_007249689.1| [Methanoregula formicica SMSP A-Eur-Met]:0.42688276525230989256)52:0.12062587672873892330,gi|126179024|ref|YP_001046989.1| [Methanoculleus marisnigri JR1 A-Eur-Met]:0.51251270708657747921)92:0.25558838767764430200,gi|124485105|ref|YP_001029721.1| [Methanocorpusculum labreanum Z A-Eur-Met]:0.70402160111594358494)42:0.09189911854742692510,gi|490179944|ref|WP_004078561.1| [Methanoplanus limicola A-Eur-Met]:0.80489859537821861757)33:0.14861633831565179698,(((gi|518382179|ref|WP_019552386.1| [Zymophilus raffinosivorans B-Fir-Neg]:0.77533788973772566067,gi|494120723|ref|WP_007060501.1| [Clostridium carboxidivorans B-Fir-Clo]:0.44692373312904126736)46:0.15663305002430916169,((gi|546160594|ref|WP_021802462.1| [Clostridium intestinale B-Fir-Clo]:0.44760908299397711430,gi|150017573|ref|YP_001309827.1| [Clostridium beijerinckii NCIMB 8052 B-Fir-Clo]:0.24789763410290577283)100:0.47323877177041662190,(gi|170760685|ref|YP_001785945.1| [Clostridium botulinum A3 str. Loch Maree B-Fir-Clo]:0.44825737304312063269,gi|494121456|ref|WP_007061234.1| [Clostridium carboxidivorans B-Fir-Clo]:0.58088526438272081176)48:0.15226414351465158981)15:0.07051862134909715751)9:0.11136678951024189810,((gi|496462787|ref|WP_009171632.1| [Clostridium B-Fir-Clo]:0.71442041622251706290,(gi|495792527|ref|WP_008517106.1| [Methanobacterium A-Eur-Met]:0.86819507091578218549,gi|521980272|ref|WP_020491543.1| [Dehalobacter B-Fir-Clo]:0.64469591532211700802)54:0.21134431369350850649)22:0.11642961942881802084,gi|406889909|gb|EKD35964.1| [uncultured B]:0.73535595038283330105)28:0.10326311519855020660)4:0.06933533354097971835)8:0.07997165182422412422,(gi|518719017|ref|WP_019879704.1| [Succinispira mobilis B-Fir-Neg]:0.76163329943272850553,gi|546158412|ref|WP_021800280.1| [Clostridium intestinale B-Fir-Clo]:0.81836395063779265868)23:0.11099353811652798441)4:0.04644635558292693756)3:0.09587725629197726973,((gi|545590354|ref|WP_021719041.1| [Phascolarctobacterium B-Fir-Neg]:0.85166225036188225594,(gi|551022383|ref|WP_022766539.1| [Butyrivibrio B-Fir-Clo]:0.62342035110408500209,gi|512387946|ref|WP_016413827.1| [Firmicutes B-Fir]:0.55371619275872963062)97:0.68706983167281276970)41:0.18715066094961660403,((((gi|325972031|ref|YP_004248222.1| [Sphaerochaeta globosa str. Buddy B-Spi-Spi]:0.33671741397356680370,gi|374316948|ref|YP_005063376.1| [Sphaerochaeta pleomorpha str. Grapes B-Spi-Spi]:0.40845440007044103714)100:0.74617832318211063658,(gi|492562484|ref|WP_005886562.1| [Fusobacterium mortiferum B-Fus-Fus]:0.79879484879479012438,(gi|220929610|ref|YP_002506519.1| [Clostridium cellulolyticum H10 B-Fir-Clo]:0.71577207290610400658,(gi|489630604|ref|WP_003535044.1| [Erysipelotrichaceae B-Fir-Ery]:0.00000091856987315381,gi|496297891|ref|WP_009008539.1| [Coprobacillus B-Fir-Ery]:0.00340524422376786273)100:0.86681349379993810622)42:0.14852040692291498813)29:0.15163165268375733419)13:0.07104459883745244120,((gi|547928808|ref|WP_022330815.1| [Firmicutes B-Fir]:0.29158375976985412281,gi|548315480|ref|WP_022505419.1| [Eubacterium B-Fir-Clo]:0.32323880951540429063)100:0.87599311561089221456,(((gi|374994994|ref|YP_004970493.1| [Desulfosporosinus orientis DSM 765 B-Fir-Clo]:0.66496686354806966435,(gi|124485443|ref|YP_001030059.1| [Methanocorpusculum labreanum Z A-Eur-Met]:0.17625840795144076534,gi|494121163|ref|WP_007060941.1| [Clostridium carboxidivorans B-Fir-Clo]:0.16799185166503272093)100:0.29071590949586589847)63:0.12304152599231549248,(gi|546161039|ref|WP_021802907.1| [Clostridium intestinale B-Fir-Clo]:0.35562304449635401271,gi|489536247|ref|WP_003440973.1| [Clostridium pasteurianum B-Fir-Clo]:0.23503048183253091863)95:0.20190997189966083947)53:0.09741403706155615794,(gi|551018992|ref|WP_022763203.1| [Butyrivibrio B-Fir-Clo]:0.85321510404479905532,(gi|545384307|ref|WP_021625283.1| [Atopobium B-Act-Act]:0.53811957309695679363,(gi|294674193|ref|YP_003574809.1| [Prevotella ruminicola 23 B-Bac-Bac]:0.57864367562899587938,(gi|495987240|ref|WP_008711819.1| [Synergistes B-Syn-Syn]:0.49235485968418063463,gi|511073532|ref|WP_016315061.1| [Anaerotruncus B-Fir-Clo]:0.33711099705917046965)95:0.26530744126046867937)97:0.26588838489470878468)54:0.10224668496900124470)49:0.09982240611439867350)76:0.18548135136646271004)31:0.16122734076976710793)5:0.00000091856987315381,(gi|150389480|ref|YP_001319529.1| [Alkaliphilus metalliredigens QYMF B-Fir-Clo]:0.06385486741766613350,((gi|545056243|ref|WP_021429395.1| [Clostridium bifermentans B-Fir-Clo]:0.29242598253426826949,((gi|527023519|ref|WP_020876251.1| [Desulfococcus multivorans B-Pro-Del]:0.31063271315541496342,((gi|491631702|ref|WP_005489240.1| [Halanaerobium saccharolyticum B-Fir-Clo]:0.23392630529405167294,((gi|312135897|ref|YP_004003235.1| [Caldicellulosiruptor owensensis OL B-Fir-Clo]:0.12460062644181253699,gi|545418109|ref|WP_021657027.1| [Clostridiales B-Fir-Clo]:0.14301916715048487716)100:0.12974341060584415608,(((gi|317131978|ref|YP_004091292.1| [Ethanoligenens harbinense YUAN-3 B-Fir-Clo]:0.14949769190619527359,gi|392426802|ref|YP_006467796.1| [Desulfosporosinus acidiphilus SJ4 B-Fir-Clo]:0.08312371452290125140)47:0.04445463693255016085,gi|493931087|ref|WP_006875670.1| [Anaerotruncus colihominis B-Fir-Clo]:0.12599802238315391256)40:0.01853805901914905643,((gi|496064686|ref|WP_008789193.1| [Coprobacillus B-Fir-Ery]:0.02686977987764395046,(gi|489634959|ref|WP_003539399.1| [Clostridium ramosum B-Fir-Ery]:0.00000091856987315381,gi|496068140|ref|WP_008792647.1| [Coprobacillus B-Fir-Ery]:0.00321541015646981468)100:0.04453920392052251875)99:0.10228728439168101316,(gi|545395957|ref|WP_021636229.1| [Clostridium B-Fir-Clo]:0.01081210760688056279,gi|496550197|ref|WP_009256272.1| [Lachnospiraceae B-Fir-Clo]:0.01236541434822916591)100:0.11409283104587349122)38:0.02336326291829139701)100:0.20709267931202082758)96:0.22093037724726982685)51:0.04618872452587165223,gi|217968097|ref|YP_002353603.1| [Dictyoglomus turgidum DSM 6724 B-Dic-Dic]:0.33584869884569568121)28:0.04635954480805666578)53:0.10782022290263659769,((gi|88603039|ref|YP_503217.1| [Methanospirillum hungatei JF-1 A-Eur-Met]:0.29865999669605935996,(gi|495789406|ref|WP_008513985.1| [Methanobacterium A-Eur-Met]:0.22612690637336868571,(gi|493977991|ref|WP_006920989.1| [Desulfovibrio magneticus B-Pro-Del]:0.39919342332387092176,gi|333986274|ref|YP_004518881.1| [Methanobacterium A-Eur-Met]:0.16724962536910314981)64:0.21521414573650246571)44:0.11567651540428101897)18:0.06013004291664235390,((gi|550895885|ref|WP_022656552.1| [Desulfovibrio B-Pro-Del]:0.46644031670278646162,gi|494123908|ref|WP_007063685.1| [Clostridium carboxidivorans B-Fir-Clo]:0.14178127558901248984)16:0.04105330312223522127,(gi|496456373|ref|WP_009165218.1| [Pyramidobacter piscolens B-Syn-Syn]:0.34865163178986935399,gi|491904133|ref|WP_005662642.1| [Dethiosulfovibrio peptidovorans B-Syn-Syn]:0.17646515136423324144)79:0.10170857848603118145)22:0.04006457974552327800)47:0.07413481349094251660)23:0.06566313947334652401)24:0.07638430453051182900,gi|493360199|ref|WP_006316666.1| [Clostridiaceae B-Fir-Clo]:0.05401414929608423093)17:0.13238868895457545083)100:2.57045939111694465851)0:0.06156432493404743328)0:0.03502757191576011397)2:0.09442141034252696241)8:0.07744378599342741087)40:0.07246164459407655745,(gi|494496783|ref|WP_007286250.1| [Clostridiales B-Fir-Clo]:0.61949483389638226871,(gi|493838489|ref|WP_006785653.1| [Turicibacter B-Fir-Ery]:0.64779715830688322509,(gi|544870028|ref|WP_021283407.1| [Clostridium B-Fir-Clo]:0.27256072626697480654,gi|451820067|ref|YP_007456268.1| [Clostridium saccharoperbutylacetonicum N1-4HMT B-Fir-Clo]:0.41083792187833184650)77:0.10734140377106465847)62:0.06824210428076273038)50:0.11999864511001574752)31:0.04435240641040771176)35:0.11222908496844070936)72:0.09572010056433942482)46:0.07008711458580414722)54:0.10531242092222371787)59:0.09632974969580133939)27:0.05757518575201253652,((gi|511021962|ref|WP_016276278.1| [Bacteroides massiliensis B-Bac-Bac]:0.12791418490898462390,gi|492725523|ref|WP_005937094.1| [Bacteroides B-Bac-Bac]:0.10135424441054090294)99:0.18732489130728360860,((gi|547277600|ref|WP_022011269.1| [Bacteroides fragilis B-Bac-Bac]:0.24833361186837138446,(gi|492689941|ref|WP_005923519.1| [Bacteroides B-Bac-Bac]:0.10516248039744655052,gi|494749621|ref|WP_007485029.1| [Bacteroides nordii B-Bac-Bac]:0.13589662264745855369)99:0.14034657398737335199)48:0.04630265089532666772,(gi|490456040|ref|WP_004326828.1| [Bacteroides ovatus B-Bac-Bac]:0.03684371240821526089,gi|490442283|ref|WP_004313248.1| [Bacteroides B-Bac-Bac]:0.00000091856987315381)100:0.16855058439909395562)98:0.18762182356689996454)78:0.12172318066043497087)19:0.05410276242241088274)42:0.06614079430550787175,gi|547953383|ref|WP_022354078.1| [Bacteroides B-Bac-Bac]:0.36796631487958753048);

((((((gi|517159960|ref|WP_018348778.1| [Longispora albida B-Act-Act]:0.27009574731095514766,gi|386852449|ref|YP_006270462.1| [Actinoplanes B-Act-Act]:0.28857231317624298939)87:0.07920017952144661755,gi|256397160|ref|YP_003118724.1| [Catenulispora acidiphila DSM 44928 B-Act-Act]:0.37198861353057910417)79:0.07967328992753738848,((gi|517515060|ref|WP_018685268.1| [Actinokineospora enzanensis B-Act-Act]:0.16468246542696121648,gi|522135688|ref|WP_020646897.1| [Amycolatopsis balhimycina B-Act-Act]:0.27105154782321072560)99:0.18468664146966631834,(gi|522014273|ref|WP_020525544.1| [Catelliglobosispora koreensis B-Act-Act]:0.44270535524176229947,(gi|522040064|ref|WP_020551273.1| [Streptomyces scabrisporus B-Act-Act]:0.35485986962933935285,((gi|488714347|ref|WP_002638223.1| [Myxococcus B-Pro-Del]:0.16507846777570278629,gi|383454712|ref|YP_005368701.1| [Corallococcus coralloides DSM 2259 B-Pro-Del]:0.30203150222660146706)98:0.28761018528170656516,(((gi|488782549|ref|WP_002694956.1| [Microscilla marina B-Bac-Cyt]:0.73926016718161702279,(gi|517077775|ref|WP_018266593.1| [Methylosinus B-Pro-Alp]:0.57071136779878184342,(gi|493315972|ref|WP_006273358.1| [Asticcacaulis biprosthecium B-Pro-Alp]:0.72240739148098032096,(gi|489893492|ref|WP_003796942.1| [Kingella B-Pro-Bet]:0.39889319407305851017,gi|494043797|ref|WP_006985916.1| [Cardiobacterium valvarum B-Pro-Gam]:0.46336675327362691901)100:0.37421484466291171644)76:0.15850968267047563232)53:0.15781905438110985229)42:0.15671811844564492722,(((gi|159897376|ref|YP_001543623.1| [Herpetosiphon aurantiacus DSM 785 B-Chl-Chl]:0.87646924651736324297,gi|497935239|ref|WP_010249395.1| [Acetivibrio cellulolyticus B-Fir-Clo]:1.35648383512016068586)42:0.19330504430974210228,(gi|517838899|ref|WP_019009107.1| [Deinococcus aquatilis B-Dei-Dei]:0.59761722215104728928,gi|152067164|gb|EDN66272.1| [Beggiatoa B-Pro-Gam]:0.39812321447572501798)21:0.05132197992199211134)35:0.12394300622847419235,(gi|290974888|ref|XP_002670176.1| [Naegleria gruberi strain NEG-M E-Het-Sch]:0.78567382859231493786,(((((gi|11498384|ref|NP_069612.1| [Archaeoglobus fulgidus DSM 4304 A-Eur-Arc]:0.42269520182512332340,gi|488601385|ref|YP_007907856.1| [Archaeoglobus sulfaticallidus PM70-1 A-Eur-Arc]:0.69091235485007529427)98:0.32425462758998918611,gi|284162187|ref|YP_003400810.1| [Archaeoglobus profundus DSM 5631 A-Eur-Arc]:0.99102491264802849980)92:0.30490428214144932317,(gi|146303447|ref|YP_001190763.1| [Metallosphaera sedula DSM 5348 A-Cre-The]:0.86500403999885855377,(gi|332797840|ref|YP_004459340.1| [Acidianus hospitalis W1 A-Cre-The]:0.40688522057791104425,(gi|15899127|ref|NP_343732.1| [Sulfolobus solfataricus P2 A-Cre-The]:0.34060199342262470479,(gi|519044086|ref|WP_020199961.1| [Sulfolobales archaeon Acd1 A-Cre-The]:0.88366391045432512996,(gi|516667566|ref|WP_018031250.1| [unclassified Crenarchaeota miscellaneous A-Cre]:0.47513470769418869599,gi|70606753|ref|YP_255623.1| [Sulfolobus acidocaldarius DSM 639 A-Cre-The]:0.36548791106707867460)41:0.08613234055759096119)34:0.05267555755764959796)41:0.14832000255650903964)31:0.10519801773597116379)99:0.28786570030091329642)54:0.12303415323335625819,(gi|297526034|ref|YP_003668058.1| [Staphylothermus hellenicus DSM 12710 A-Cre-The]:0.94326780967316425919,(gi|156937433|ref|YP_001435229.1| [Ignicoccus hospitalis KIN4/I A-Cre-The]:0.94101971529589512055,(gi|557422709|ref|WP_023424787.1| [uncultured Acidilobus A-Cre-The]:0.58976486777883163626,gi|118431280|ref|NP_147638.2| [Aeropyrum pernix K1 A-Cre-The]:0.73199882343076982938)97:0.26663032385040019712)25:0.15775422613711798103)18:0.05654672190672199728)100:2.00229572017589818600,TPC1_10503 [Trepomonas]:1.20952971627170313695)75:0.50255459629889476236)52:0.34903087693330786534)15:0.05320960873326694568)35:0.10604095267698780691,gi|494659355|ref|WP_007417299.1| [Pedosphaera parvula B-Ver-Ver]:0.52111051531199026332)54:0.14307474631911396012)95:0.34728982624082349595)51:0.09436301745563378807)33:0.07379456309174869943)29:0.02909945669705521487)47:0.04759800076882928638,gi|516218551|ref|WP_017622514.1| [Nocardiopsis chromatogenes B-Act-Act]:0.44778983197346444722)45:0.04186722451684109225,((gi|515253034|ref|WP_016827989.1| [Streptomyces viridosporus B-Act-Act]:0.11579521079866814115,gi|497758178|ref|WP_010072362.1| [Streptomyces filamentosus B-Act-Act]:0.44788851924502109947)91:0.12851381371547396237,gi|493086232|ref|WP_006128064.1| [Streptomyces filamentosus B-Act-Act]:0.71185214519686890178)46:0.07576485470649324538)70:0.06134122681736648569,(gi|491626321|ref|WP_005483861.1| [Streptomyces bottropensis B-Act-Act]:0.13067001916021755981,gi|516794908|ref|WP_018104812.1| [Streptomyces B-Act-Act]:0.16580618372893779489)99:0.06233419149644967711,gi|357389253|ref|YP_004904092.1| [Kitasatospora setae KM-6054 B-Act-Act]:0.32438237521833290788);

(gi|495863584|ref|WP_008588163.1| [Salimicrobium B-Fir-Bac]:0.15502654711417260258,(gi|494768982|ref|WP_007504390.1| [Caldalkalibacillus thermarum B-Fir-Bac]:0.21962939336617068320,(gi|374995509|ref|YP_004971008.1| [Desulfosporosinus orientis DSM 765 B-Fir-Clo]:0.44341833326903057344,(((((((gi|553309938|ref|WP_023054966.1| [Clostridiales B-Fir-Clo]:0.42425177215696741051,((gi|518451422|ref|WP_019621629.1| [Amphritea japonica B-Pro-Gam]:0.31396160415833995749,gi|497973406|ref|WP_010287562.1| [Kurthia massiliensis B-Fir-Bac]:0.44863203841381243953)31:0.10076117892226436890,(((gi|551336489|ref|WP_022955918.1| [Perlucidibaca piscinae B-Pro-Gam]:0.15161321765669169559,gi|552530217|ref|WP_022995019.1| [Alcanivorax B-Pro-Gam]:0.18396445974325167927)100:0.12706888133255181406,(gi|495192729|ref|WP_007917519.1| [Pseudomonas B-Pro-Gam]:0.02695352610362605761,gi|495243936|ref|WP_007968699.1| [Pseudomonas B-Pro-Gam]:0.01888217038164902509)100:0.19663781395216237136)38:0.04263375299249068384,gi|552470206|ref|WP_022991659.1| [Marinobacter B-Pro-Gam]:0.20026507543715810211)10:0.07643160509560442684)23:0.05944574255186632628)18:0.07536820834115447176,(gi|169826287|ref|YP_001696445.1| [Lysinibacillus sphaericus C3-41 B-Fir-Bac]:0.09732901924549326733,gi|515282428|ref|WP_016837593.1| [Ureibacillus thermosphaericus B-Fir-Bac]:0.10143869054081862402)100:0.19019000729633295244)46:0.04603321582013943092,gi|495321279|ref|WP_008046025.1| [Reinekea blandensis B-Pro-Gam]:0.64387449579978583980)99:0.21008816021559706400,gi|392409943|ref|YP_006446550.1| [Desulfomonile tiedjei DSM 6799 B-Pro-Del]:0.50249118649513269119)9:0.02622117825227523666,(gi|333979740|ref|YP_004517685.1| [Desulfotomaculum kuznetsovii DSM 6115 B-Fir-Clo]:0.48849609104898211731,(((((gi|495523302|ref|WP_008247947.1| [Limnobacter B-Pro-Bet]:0.45820276569509693632,((gi|71065955|ref|YP_264682.1| [Psychrobacter arcticus 273-4 B-Pro-Gam]:0.19252922358874260955,gi|494181954|ref|WP_007117088.1| [Enhydrobacter aerosaccus B-Pro-Gam]:0.24232241100007870238)100:0.22239977648188510861,(gi|78060300|ref|YP_366875.1| [Burkholderia lata B-Pro-Bet]:0.21560636463052257339,gi|495709009|ref|WP_008433588.1| [Rhodanobacter thiooxydans B-Pro-Gam]:0.19231542582137209352)97:0.19020423608589948072)86:0.13725993088522703278)100:0.26460658344275128639,((gi|295695598|ref|YP_003588836.1| [Kyrpidia tusciae DSM 2912 B-Fir-Bac]:0.52742878839135509672,(((((gi|496692012|ref|WP_009333555.1| [Bacillus B-Fir-Bac]:0.20339122181083885144,gi|493889890|ref|WP_006835939.1| [Bacillus B-Fir-Bac]:0.35047660778496020351)94:0.12442958553394339871,(gi|489481170|ref|WP_003386152.1| [Brevibacillus borstelensis B-Fir-Bac]:0.53224555843564591573,(gi|517952140|ref|WP_019122348.1| [Brevibacillus B-Fir-Bac]:0.36234423520542630159,gi|516365130|ref|WP_017755163.1| [Bacillus B-Fir-Bac]:0.17456599387067830986)50:0.08705182940795866409)39:0.04023932626742467156)12:0.05774694055944672166,((gi|495774185|ref|WP_008498764.1| [Planococcus halocryophilus B-Fir-Bac]:0.30735141350681199901,(gi|495574691|ref|WP_008299270.1| [Bhargavaea cecembensis B-Fir-Bac]:0.41499424328712136711,gi|518242570|ref|WP_019412778.1| [Paenisporosarcina B-Fir-Bac]:0.28499734291853273671)97:0.12529422613927476693)100:0.18235384544419294683,(gi|497878376|ref|WP_010192532.1| [Bacillus B-Fir-Bac]:0.30168648607187958932,gi|550547710|ref|WP_022627874.1| [Bacillus marmarensis B-Fir-Bac]:0.38327084326196247943)34:0.05454037602566798315)23:0.06319160000593755655)42:0.06807333376156445015,(gi|138894836|ref|YP_001125289.1| [Geobacillus thermodenitrificans NG80-2 B-Fir-Bac]:0.29259238106776802590,(gi|336235936|ref|YP_004588552.1| [Geobacillus thermoglucosidasius C56-YS93 B-Fir-Bac]:0.10846391754942441565,gi|496754946|ref|WP_009362660.1| [Anoxybacillus B-Fir-Bac]:0.17699925399142019122)84:0.12719744705306343380)93:0.13132627147679790114)88:0.13938246824200725693,gi|339628776|ref|YP_004720419.1| [Sulfobacillus acidophilus TPY B-Fir-Clo]:0.53052670762395026660)71:0.05601685120105946020)72:0.11719084081969824429,(gi|493609397|ref|WP_006561801.1| [Oscillochloris trichoides B-Chl-Chl]:0.63348632807208349327,((gi|352682314|ref|YP_004892838.1| [Thermoproteus tenax Kra 1 A-Cre-The]:0.17450684272722927215,gi|374326621|ref|YP_005084821.1| [Pyrobaculum A-Cre-The]:0.29888641652136460625)100:0.63702695483321647441,(((gi|296135944|ref|YP_003643186.1| [Thiomonas intermedia K12 B-Pro-Bet]:0.43097642440161459954,((gi|557915847|ref|WP_023472689.1| [Betaproteobacteria B-Pro-Bet]:0.32692969063741877944,gi|518255825|ref|WP_019426033.1| [Limnohabitans B-Pro-Bet]:0.15599992850821439716)99:0.10586399030311886837,(gi|497206197|ref|WP_009520459.1| [Hydrogenophaga B-Pro-Bet]:0.11495109531411694392,((gi|337279698|ref|YP_004619170.1| [Ramlibacter tataouinensis TTB310 B-Pro-Bet]:0.21664107605907578780,(gi|121604802|ref|YP_982131.1| [Polaromonas naphthalenivorans CJ2 B-Pro-Bet]:0.20728060112617352484,(gi|260221317|emb|CBA29760.1| [Curvibacter putative symbiont of Hydra magnipapillata B-Pro-Bet]:0.13935046648455826079,gi|89900127|ref|YP_522598.1| [Rhodoferax ferrireducens T118 B-Pro-Bet]:0.14140103613096308144)46:0.04590086418273039287)44:0.04486492447057852107)26:0.02251448134508269444,(((gi|517545714|ref|WP_018715922.1| [Brachymonas chironomi B-Pro-Bet]:0.46200713146263688857,(gi|264678873|ref|YP_003278780.1| [Comamonas testosteroni CNB-2 B-Pro-Bet]:0.16854969083406939889,(gi|333914431|ref|YP_004488163.1| [Delftia B-Pro-Bet]:0.04882572714816553472,gi|515973354|ref|WP_017403937.1| [Chryseobacterium taeanense B-Bac-Fla]:0.01430437904636065044)100:0.17080946093020249466)97:0.06620921956675089592)47:0.06945060041344011670,((gi|497788521|ref|WP_010102705.1| [Verminephrobacter aporrectodeae B-Pro-Bet]:0.18161338880873711954,(gi|518403315|ref|WP_019573522.1| [Curvibacter lanceolatus B-Pro-Bet]:0.19395162777746965954,gi|518532994|ref|WP_019703201.1| [Acidovorax avenae B-Pro-Bet]:0.37745341077581839873)15:0.02450223956348432722)36:0.08007206528901157638,gi|519073444|ref|WP_020229319.1| [Acidovorax B-Pro-Bet]:0.17971957741379060436)12:0.02087405246723705865)23:0.08686135759499932774,gi|495103518|ref|WP_007828341.1| [Variovorax B-Pro-Bet]:0.19413544376784638845)7:0.05198659230803343023)19:0.03499242848807502387)34:0.06759130259693947596)98:0.20507753928175873059)99:0.17231886283606520638,(((gi|239905539|ref|YP_002952278.1| [Desulfovibrio magneticus RS-1 B-Pro-Del]:0.30100993330119346636,(TPC1_10594 [Trepomonas]:0.60578234364283389812,(gi|308535321|ref|YP_002139627.2| [Geobacter bemidjiensis Bem B-Pro-Del]:0.24013533291269781311,(gi|108805160|ref|YP_645097.1| [Rubrobacter xylanophilus DSM 9941 B-Act-Act]:0.50835234535273865486,gi|404496572|ref|YP_006720678.1| [Geobacter metallireducens GS-15 B-Pro-Del]:0.11610811188510263003)57:0.10773353909767503789)42:0.07372790037392785989)30:0.07453879882972866411)42:0.12143784632352795649,(((gi|512462925|ref|WP_016421843.1| [Corynebacterium B-Act-Act]:0.57560512611120739912,(gi|551300159|ref|WP_022920126.1| [Ornithinimicrobium pekingense B-Act-Act]:0.38619232377890810870,(gi|544925224|ref|WP_021334580.1| [Rhodococcus erythropolis B-Act-Act]:0.31146127135306717060,((gi|494296074|ref|WP_007168421.1| [Mycobacterium parascrofulaceum B-Act-Act]:0.28096999476432021892,gi|493994698|ref|WP_006937373.1| [Rhodococcus B-Act-Act]:0.27320309774242307332)54:0.09030114465276983804,(gi|41407810|ref|NP_960646.1| [Mycobacterium avium subsp. paratuberculosis K-10 B-Act-Act]:0.27499711182451458402,(gi|407642784|ref|YP_006806543.1| [Nocardia brasiliensis ATCC 700358 B-Act-Act]:0.21027324094924534914,(gi|516907530|ref|WP_018159723.1| [Smaragdicoccus niigatensis B-Act-Act]:0.15723064989566470917,gi|397679181|ref|YP_006520716.1| [Mycobacterium abscessus subsp. bolletii str. GO 06 B-Act-Act]:0.25231136265760617521)34:0.04118737228483563412)32:0.06883985619379288934)93:0.11358492691917686235)35:0.06180168018046819367)80:0.09724222129332783793)57:0.04869285552789714977)57:0.08743392124112131514,(gi|521188503|ref|YP_008165321.1| [Corynebacterium terpenotabidum Y-11 B-Act-Act]:0.38213113646719981675,(gi|448823927|ref|YP_007417094.1| [Corynebacterium urealyticum DSM 7111 B-Act-Act]:0.33836020565302193930,((gi|336326559|ref|YP_004606525.1| [Corynebacterium resistens DSM 45100 B-Act-Act]:0.30108177610433239924,gi|491434441|ref|WP_005292234.1| [Corynebacterium jeikeium B-Act-Act]:0.34813291535088058959)77:0.07605114300879869949,gi|517108184|ref|WP_018297002.1| [Corynebacterium lubricantis B-Act-Act]:0.54403422952153979164)51:0.06140987539590835737)71:0.04988095551384547771)57:0.05685210981629957444)33:0.05189450061612363441,(gi|317123574|ref|YP_004097686.1| [Intrasporangium calvum DSM 43043 B-Act-Act]:0.35244235138050239442,((gi|497446304|ref|WP_009760502.1| [Mobilicoccus pelagius B-Act-Act]:0.32660520597944087129,(gi|497462334|ref|WP_009776532.1| [Janibacter B-Act-Act]:0.24637896626614055884,gi|516655236|ref|WP_018024225.1| [Corynebacterium ulceribovis B-Act-Act]:0.28018184318582217696)95:0.10083671831855781087)96:0.10734715199672528740,gi|516903674|ref|WP_018157688.1| [Demetria terragena B-Act-Act]:0.37918324256149621432)87:0.05635241815585239483)39:0.02685152023628429793)31:0.06131847093818008215)18:0.05469722569824243819,gi|226226203|ref|YP_002760309.1| [Gemmatimonas aurantiaca T-27 B-Gem-Gem]:0.73845503987732130646)27:0.05332027301172653777)100:0.39060875143903267537,gi|551067718|ref|WP_022798752.1| [Thermus islandicus B-Dei-Dei]:0.70713791173191209438)72:0.15737220201095453165)50:0.20434801366363597452)18:0.11457749941796763204)1:0.00626178427834877399)1:0.03881278009521969830,((((gi|522166544|ref|WP_020677752.1| [Geopsychrobacter electrodiphilus B-Pro-Del]:0.36420224586479588158,gi|497227497|ref|WP_009541759.1| [Caenispirillum salinarum B-Pro-Alp]:0.35927228090523155579)17:0.03676340040345346671,(((gi|495892050|ref|WP_008616629.1| [Magnetospirillum B-Pro-Alp]:0.14695018973476370316,gi|144900984|emb|CAM77848.1| [Magnetospirillum gryphiswaldense MSR-1 B-Pro-Alp]:0.21423114271208912318)100:0.11200451759552897124,gi|288957561|ref|YP_003447902.1| [Azospirillum B-Pro-Alp]:0.39285332586947269151)16:0.04234049524024932620,(gi|518476477|ref|WP_019646684.1| [Novispirillum itersonii B-Pro-Alp]:0.21990107544609974188,gi|83593438|ref|YP_427190.1| [Rhodospirillum rubrum ATCC 11170 B-Pro-Alp]:0.32221631622365159986)53:0.03968007500928869696)13:0.06318737167226100293)99:0.22851265196809572577,(gi|406897719|gb|EKD41585.1| [uncultured B]:0.79910068141670098640,gi|148655740|ref|YP_001275945.1| [Roseiflexus B-Chl-Chl]:0.57397338696601452046)44:0.16592014372316118975)5:0.08659946596566049648,(((((gi|311103478|ref|YP_003976331.1| [Achromobacter xylosoxidans A8 B-Pro-Bet]:0.21482876419609875374,(gi|490704958|ref|WP_004568325.1| [Bordetella bronchiseptica B-Pro-Bet]:0.13554226012797662704,gi|163858103|ref|YP_001632401.1| [Bordetella petrii DSM 12804 B-Pro-Bet]:0.30209546153978988903)79:0.08536475689198831651)93:0.12171402597032138226,(gi|495925298|ref|WP_008649877.1| [Cupriavidus B-Pro-Bet]:0.33571181583658304959,(gi|498143949|ref|WP_010458105.1| [Acidovorax radicis B-Pro-Bet]:0.20273268958870985235,(gi|518485035|ref|WP_019655242.1| [Variovorax paradoxus B-Pro-Bet]:0.15245231265963526956,gi|121608772|ref|YP_996579.1| [Verminephrobacter eiseniae EF01-2 B-Pro-Bet]:0.14650675629349499407)61:0.04601702731111011885)100:0.09875080648904617509)61:0.10520492778991401284)97:0.32207744431376755800,gi|493957856|ref|WP_006901474.1| [Gordonia paraffinivorans B-Act-Act]:0.62476378028074019966)74:0.13326163606707716602,(gi|332283913|ref|YP_004415824.1| [Pusillimonas B-Pro-Bet]:0.67804230316422231528,((gi|194291501|ref|YP_002007408.1| [Cupriavidus taiwanensis LMG 19424 B-Pro-Bet]:0.14337534837548338018,((gi|493623550|ref|WP_006575745.1| [Cupriavidus B-Pro-Bet]:0.15981906680618315764,gi|495337603|ref|WP_008062339.1| [Pseudomonas B-Pro-Gam]:0.17075174569123191537)87:0.11804800531340549352,gi|73539129|ref|YP_299496.1| [Ralstonia eutropha JMP134 B-Pro-Bet]:0.07243738777253704020)33:0.05620278884267067981)34:0.16341543254745388714,gi|325524530|gb|EGD02569.1| [Burkholderia B-Pro-Bet]:0.23986626714638953350)100:0.56176760139939274641)25:0.11266979045375349888)8:0.11455499646332914510,(gi|494798270|ref|WP_007533678.1| [Rhodococcus triatomae B-Act-Act]:0.49478135391376448782,(gi|497489330|ref|WP_009803528.1| [Oceanicola batsensis B-Pro-Alp]:0.05345582412688205248,gi|497191793|ref|WP_009506055.1| [Citreicella B-Pro-Alp]:0.06525812905629417571)100:0.22705984129282436035)100:0.42830882501663786188)11:0.08504136860435930478)1:0.03792432256934068213)0:0.04725565154456704692,((((gi|497190296|ref|WP_009504558.1| [Citreicella B-Pro-Alp]:0.07863547308902031630,(gi|497505800|ref|WP_009819998.1| [Roseovarius B-Pro-Alp]:0.05517447314570010641,gi|497489392|ref|WP_009803590.1| [Oceanicola batsensis B-Pro-Alp]:0.02706826343272971530)64:0.02245496464268355655)100:0.38790095257381368432,((gi|528985368|ref|YP_008030685.1| [Achromobacter xylosoxidans NH44784-1996 B-Pro-Bet]:0.29494199656705871737,((gi|497207809|ref|WP_009522071.1| [Ralstonia B-Pro-Bet]:0.18099133184042295874,(gi|517124240|ref|WP_018313058.1| [Cupriavidus B-Pro-Bet]:0.10873736580616527592,(gi|493443655|ref|WP_006399052.1| [Burkholderia multivorans B-Pro-Bet]:0.11962785829439995244,gi|549447081|ref|YP_008595722.1| [Ralstonia pickettii DTP0602 B-Pro-Bet]:0.11235331589968466925)41:0.03298546945654787926)100:0.14101364892273937635)92:0.07738634353585156778,gi|121607240|ref|YP_995047.1| [Verminephrobacter eiseniae EF01-2 B-Pro-Bet]:0.28290231610047644750)54:0.02817895659072529660)76:0.07303485655260698317,(((gi|518028529|ref|WP_019198737.1| [Afipia birgiae B-Pro-Alp]:0.18002886036323556551,gi|110635286|ref|YP_675494.1| [Chelativorans B-Pro-Alp]:0.28073383102495963470)42:0.04392869301890453548,gi|489596874|ref|WP_003501317.1| [Agrobacterium tumefaciens B-Pro-Alp]:0.37146199431113313683)54:0.04895515443888229234,(((gi|518897269|ref|WP_020053144.1| [alpha proteobacterium SCGC AAA015-N04 B-Pro-Alp]:0.41827826330501532981,gi|297171150|gb|ADI22160.1| [uncultured gamma proteobacterium HF0200_24F15 B-Pro-Gam]:0.46733087792090327595)32:0.06385690715406357187,((gi|489988892|ref|WP_003891949.1| [Mycobacterium smegmatis B-Act-Act]:0.14311536170047031713,gi|491074974|ref|WP_004936596.1| [Streptomyces griseoflavus B-Act-Act]:0.12810525989768301036)100:0.34535584228028748388,gi|163855527|ref|YP_001629825.1| [Bordetella petrii DSM 12804 B-Pro-Bet]:0.34606208944902600022)35:0.05137223403174610847)13:0.05101957706607453125,gi|557678846|ref|WP_023433144.1| [Lutibaculum baratangense B-Pro-Alp]:0.25950897837304981453)10:0.03716552075422881879)7:0.02078141355847890059)16:0.05748418644707036645)12:0.04143821352698460331,(gi|494333377|ref|WP_007183856.1| [Hydrocarboniphaga effusa B-Pro-Gam]:0.26880868370469668260,gi|518232195|ref|WP_019402403.1| [Chelatococcus B-Pro-Alp]:0.30737567651295572002)38:0.02802791552598907568)100:0.37876356996030569046,(gi|516578553|ref|WP_017953617.1| [SAR202 cluster B-Chl]:0.52909978371296695343,((gi|492262699|ref|WP_005792975.1| [Acidovorax delafieldii B-Pro-Bet]:0.20580853479888569502,gi|464809068|gb|EMP14924.1| [Gordonia B-Act-Act]:0.19135562680238374367)100:0.27437303889351255526,(((gi|389875303|ref|YP_006373038.1| [Tistrella mobilis KA081020-065 B-Pro-Alp]:0.23708942932908080858,gi|494436201|ref|WP_007229480.1| [marine gamma proteobacterium HTCC2148 B-Pro-Gam]:0.31706471535201269374)60:0.07469234149986883620,(((((gi|389863937|ref|YP_006366177.1| [Modestobacter marinus B-Act-Act]:0.20100722564090467426,gi|497990859|ref|WP_010305015.1| [Saccharopolyspora spinosa B-Act-Act]:0.16638433893685802833)41:0.03907888525647965072,gi|315503040|ref|YP_004081927.1| [Micromonospora B-Act-Act]:0.23120155305409181845)35:0.03551677020291984371,((gi|522124867|ref|WP_020636076.1| [Amycolatopsis alba B-Act-Act]:0.28820121342413562715,gi|522009552|ref|WP_020520823.1| [Catelliglobosispora koreensis B-Act-Act]:0.23463189840075018844)30:0.04619208074961268784,(gi|496360746|ref|WP_009069922.1| [Streptomyces B-Act-Act]:0.23074527255994456421,(gi|357402666|ref|YP_004914591.1| [Streptomyces cattleya NRRL 8057 = DSM 46488 B-Act-Act]:0.15107096145135884280,gi|516569175|ref|WP_017944241.1| [Streptomyces B-Act-Act]:0.11964966941820809332)95:0.07407474937394571690)76:0.09181051255274072509)48:0.05575603703502348546)43:0.07013499948415190255,gi|498536042|ref|WP_010834462.1| [Nocardioides B-Act-Act]:0.35884031389646647847)56:0.06168881310631456338,(((gi|494002475|ref|WP_006945026.1| [Dermacoccus B-Act-Act]:0.39892420972921727174,gi|498226681|ref|WP_010540837.1| [Dietzia alimentaria B-Act-Act]:0.20475144528715361059)51:0.10532594378105190891,gi|404216330|ref|YP_006670525.1| [Gordonia B-Act-Act]:0.26130640999945475844)52:0.07796363550224887085,gi|496111013|ref|WP_008835520.1| [Mesorhizobium alhagi B-Pro-Alp]:0.46324688790554197082)14:0.05887170471610855826)9:0.03287177733740508784)25:0.04620930419245470461,gi|518952495|ref|WP_020108370.1| [Nocardia B-Act-Act]:0.39311475390989131240)100:0.29031220412464553426)98:0.11615127289903964813)63:0.14097877375916220699)5:0.06570070475455708214)0:0.06515518596241300087,(gi|488700095|ref|WP_002624103.1| [Cystobacter fuscus B-Pro-Del]:0.41612647779817302229,(gi|197121935|ref|YP_002133886.1| [Anaeromyxobacter B-Pro-Del]:0.42305778856921716358,((((gi|518389307|ref|WP_019559514.1| [Caldimonas manganoxidans B-Pro-Bet]:0.28872103968121110018,((gi|377820486|ref|YP_004976857.1| [Burkholderia B-Pro-Bet]:0.18713408520906679722,gi|518909736|ref|WP_020065611.1| [Burkholderia bryophila B-Pro-Bet]:0.21368413084166623661)100:0.17001506898207344176,(gi|496531577|ref|WP_009238268.1| [Ralstonia B-Pro-Bet]:0.06976391458027558778,(gi|518547919|ref|WP_019718126.1| [Ralstonia solanacearum B-Pro-Bet]:0.04835511944426031800,gi|344169945|emb|CCA82314.1| [blood disease B-Pro-Bet]:0.08873799154617460772)81:0.03564365076352436768)98:0.14884206422129275804)31:0.04465996940407138821)47:0.06731639755784209200,(gi|497353573|ref|WP_009667786.1| [Oxalobacteraceae B-Pro-Bet]:0.29562624347530735980,(gi|516486371|ref|WP_017874815.1| [Janthinobacterium B-Pro-Bet]:0.07377132558797502848,gi|522194746|ref|WP_020702213.1| [Oxalobacteraceae B-Pro-Bet]:0.07160564263534584251)60:0.05295582294617293823)99:0.12926192330118485563)66:0.13591981653012577547,(gi|372487793|ref|YP_005027358.1| [Dechlorosoma suillum PS B-Pro-Bet]:0.26964853779521014143,((gi|119899729|ref|YP_934942.1| [Azoarcus B-Pro-Bet]:0.22656721778147204116,(gi|517817590|ref|WP_018987798.1| [Azoarcus toluclasticus B-Pro-Bet]:0.09333004379728256084,gi|490486356|ref|WP_004355300.1| [Thauera phenylacetica B-Pro-Bet]:0.09966377690812422419)97:0.06462891754404158362)89:0.06401826475934078997,gi|257092519|ref|YP_003166160.1| [Candidatus Accumulibacter phosphatis clade IIA str. UW-1 B-Pro-Bet]:0.32663669979360310247)76:0.07723198778629994377)68:0.02037969014841112259)64:0.14120181816794599716,((gi|517821153|ref|WP_018991361.1| [Azoarcus toluclasticus B-Pro-Bet]:0.07316197189283188407,gi|544834235|ref|WP_021249994.1| [Thauera terpenica B-Pro-Bet]:0.11543416682003110330)100:0.29341078041481682970,(gi|522139669|ref|WP_020650878.1| [Singularimonas variicoloris B-Pro-Gam]:0.17655306475607773775,(gi|551356585|ref|WP_022975942.1| [Nevskia ramosa B-Pro-Gam]:0.19482690873921368335,((gi|493971856|ref|WP_006914989.1| [Salinisphaera shabanensis B-Pro-Gam]:0.28586581739570376959,gi|494332801|ref|WP_007183711.1| [Hydrocarboniphaga effusa B-Pro-Gam]:0.23152525721543204540)43:0.06084372633996820018,gi|340786398|ref|YP_004751863.1| [Collimonas fungivorans Ter331 B-Pro-Bet]:0.32199940061783488554)23:0.05006966383077909172)27:0.04199865053997375863)100:0.25351406339662474476)55:0.04361913349614281871)55:0.11326337737531741445)14:0.06747288476272417235)15:0.10303815423900082593)0:0.02439724174193095424)0:0.03751743156160360776)1:0.04573873017934700080,(((gi|158521565|ref|YP_001529435.1| [Desulfococcus oleovorans Hxd3 B-Pro-Del]:0.39845365515891195685,(gi|488600617|ref|YP_007907088.1| [Archaeoglobus sulfaticallidus PM70-1 A-Eur-Arc]:0.58756500972732605970,((gi|494164380|ref|WP_007104114.1| [Glaciecola polaris B-Pro-Gam]:0.04192154247681176282,gi|109899024|ref|YP_662279.1| [Pseudoalteromonas atlantica T6c B-Pro-Gam]:0.03573550249172311594)100:0.25792546332046822899,(gi|516267861|ref|WP_017671824.1| [Blastomonas B-Pro-Alp]:0.08804286256156466928,(gi|550930339|ref|WP_022678799.1| [Sandarakinorhabdus limnophila B-Pro-Alp]:0.11318242373580837679,gi|470212063|ref|YP_007614425.1| [Sphingomonas B-Pro-Alp]:0.12285371128363539728)82:0.06644144142593746971)100:0.27195863908671691345)100:0.29023382883181342295)41:0.08047224223078490446)37:0.08923714791292880477,gi|488777371|ref|YP_007946787.1| [Desulfotomaculum gibsoniae DSM 7213 B-Fir-Clo]:0.37636759673061870313)10:0.04322614710848785707,((gi|495187968|ref|WP_007912758.1| [Ktedonobacter racemifer B-Chl-Kte]:0.41951709919822610662,(gi|495256344|ref|WP_007981099.1| [Haladaptatus paucihalophilus A-Eur-Hal]:0.30297944303790635967,((gi|76802739|ref|YP_330834.1| [Natronomonas pharaonis DSM 2160 A-Eur-Hal]:0.13694604241411867385,(((gi|435847283|ref|YP_007309533.1| [Natronococcus occultus SP4 A-Eur-Hal]:0.06809298179971166876,(gi|493010554|ref|WP_006089995.1| [Natronorubrum tibetense A-Eur-Hal]:0.08150655952811751426,gi|284166272|ref|YP_003404551.1| [Haloterrigena turkmenica DSM 5511 A-Eur-Hal]:0.08662252336560240240)72:0.04071536909458182973)63:0.03824264656797862066,gi|494471573|ref|WP_007261051.1| [Natronolimnobius innermongolicus A-Eur-Hal]:0.13498781362063660971)100:0.11737759880182850603,(gi|492980941|ref|WP_006077314.1| [Halococcus saccharolyticus A-Eur-Hal]:0.14795432962789106801,gi|494969693|ref|WP_007695719.1| [Halococcus hamelinensis A-Eur-Hal]:0.22127624896258654696)97:0.13148618276726170562)47:0.02361859230627779208)75:0.05770877816536084531,gi|493717317|ref|WP_006666850.1| [Natrialba aegyptia A-Eur-Hal]:0.25429724323540903175)46:0.02831055926780777846)98:0.34516106507025645644)23:0.07790377181445339028,(gi|545379989|ref|WP_021621768.1| [Aneurinibacillus aneurinilyticus B-Fir-Bac]:0.47812819293116071151,(gi|551085230|ref|WP_022804689.1| [Calescamantes B]:0.52104988347716751917,(gi|307594422|ref|YP_003900739.1| [Vulcanisaeta distributa DSM 14429 A-Cre-The]:0.34980683043211435734,gi|70607455|ref|YP_256325.1| [Sulfolobus acidocaldarius DSM 639 A-Cre-The]:0.36210556528010451327)95:0.25295498186515680272)21:0.09088808274255556763)12:0.08204784590577124392)0:0.08051682576978476391)0:0.02692470945334515461)11:0.07413406780743114766,((gi|515908380|ref|WP_017338963.1| [Pseudomonas fluorescens B-Pro-Gam]:0.49330956414126181375,gi|490259204|ref|WP_004156424.1| [Microscilla marina B-Bac-Cyt]:0.48303453781582966764)16:0.06414247432449460273,(gi|392402976|ref|YP_006439588.1| [Turneriella parva DSM 21527 B-Spi-Spi]:0.26144558574499754400,((gi|495870106|ref|WP_008594685.1| [Leptospira licerasiae B-Spi-Spi]:0.12027830054661489689,(gi|516465207|ref|WP_017853670.1| [Leptospira interrogans B-Spi-Spi]:0.00666405563805880664,gi|490893460|ref|WP_004755410.1| [Leptospira B-Spi-Spi]:0.05874006989845085430)72:0.06932003372062596480)100:0.27038691714401813515,gi|488858183|ref|WP_002770493.1| [Leptonema illini B-Spi-Spi]:0.38977751255118220364)50:0.06373976745857096171)100:0.25792652083724315615)12:0.05104910540536172769)20:0.03825846419741037868)100:0.12648697723925206304)57:0.05384435251507684733,gi|497177192|ref|WP_009497539.1| [Sporosarcina newyorkensis B-Fir-Bac]:0.16705616825229610556);

(gi|491586744|ref|WP_005444311.1| [Saccharomonospora azurea B-Act-Act]:0.11127465318536877703,((((gi|331700367|ref|YP_004336606.1| [Pseudonocardia dioxanivorans CB1190 B-Act-Act]:0.26285850231796037413,((gi|515502117|ref|WP_016935371.1| [Rhodococcus B-Act-Act]:0.30918897420817037514,(gi|493893973|ref|WP_006839929.1| [Corynebacterium lipophiloflavum B-Act-Act]:0.24963449270156293225,((gi|490037595|ref|WP_003940018.1| [Rhodococcus erythropolis B-Act-Act]:0.25629022044609761632,gi|494906150|ref|WP_007632193.1| [Dietzia cinnamea B-Act-Act]:0.17450690994978773629)54:0.12347750305740992638,((gi|516909801|ref|WP_018161012.1| [Smaragdicoccus niigatensis B-Act-Act]:0.26169399594706410639,(gi|521188601|ref|YP_008165419.1| [Corynebacterium terpenotabidum Y-11 B-Act-Act]:0.05931815192540936671,gi|497808099|ref|WP_010122283.1| [Corynebacterium nuruki B-Act-Act]:0.09189123567730050901)93:0.12530877901388229323)62:0.10224308251531431802,(gi|493922866|ref|WP_006867824.1| [Gordonia namibiensis B-Act-Act]:0.46724755279544016862,(gi|498280197|ref|WP_010594353.1| [Rhodococcus B-Act-Act]:0.00000090193299047473,gi|493989330|ref|WP_006932087.1| [Rhodococcus B-Act-Act]:0.04866091007066725843)98:0.15265627010108695494)34:0.10836778855970480295)4:0.00000090193299047473)19:0.05672256123857515042)34:0.05894901922644688735)32:0.03716508163741456122,gi|517146044|ref|WP_018334862.1| [Actinomycetospora chiangmaiensis B-Act-Act]:0.40344628423611944568)2:0.02149912883285342094)17:0.05800138414918636076,(((gi|517146907|ref|WP_018335725.1| [Actinomycetospora chiangmaiensis B-Act-Act]:0.48879502756261578034,gi|331696578|ref|YP_004332817.1| [Pseudonocardia dioxanivorans CB1190 B-Act-Act]:0.29484507859312752975)8:0.07346098199150123687,((((gi|544989498|ref|WP_021387333.1| [Clostridium difficile B-Fir-Clo]:0.25586874938266607193,((gi|544969547|ref|WP_021372716.1| [Clostridium difficile B-Fir-Clo]:0.23666248666387054711,(gi|134287357|ref|YP_001110740.1| [Clostridium phage phiC2 V-Cau-Myo]:0.06231210849995708762,gi|550135099|ref|WP_022583278.1| [Clostridium difficile B-Fir-Clo]:0.00000090193299047473)100:0.32455573344016863668)39:0.01662810541294532790,(gi|545050845|ref|WP_021424735.1| [Clostridium difficile B-Fir-Clo]:0.23750349022660449672,((gi|489632566|ref|WP_003537006.1| [Erysipelotrichaceae B-Fir-Ery]:0.00000090193299047473,gi|496068561|ref|WP_008793068.1| [Coprobacillus B-Fir-Ery]:0.00000090193299047473)100:0.03162201821915248956,gi|490747866|ref|WP_004610174.1| [Clostridium spiroforme B-Fir-Ery]:0.07490250089025984881)98:0.10689265251504168064)26:0.11400062742156007178)15:0.01513593267972916830)6:0.03422907294466031453,(gi|545059797|ref|WP_021432892.1| [Clostridium bifermentans B-Fir-Clo]:0.42581417415238775881,gi|545061413|ref|WP_021434500.1| [Clostridium bifermentans B-Fir-Clo]:0.08256193420349713930)72:0.11873990696944318468)5:0.01539504236416734673,(gi|496068001|ref|WP_008792508.1| [Coprobacillus B-Fir-Ery]:0.08515188790432717814,((gi|490746683|ref|WP_004608991.1| [Clostridium spiroforme B-Fir-Ery]:0.12103916849367730990,gi|489634083|ref|WP_003538523.1| [Erysipelotrichaceae B-Fir-Ery]:0.00849442344621210467)68:0.07694506493044191153,gi|547267553|ref|WP_022001952.1| [Coprobacillus B-Fir-Ery]:0.23743543742744391278)32:0.04550602615404521212)99:0.33769624112135621097)0:0.04206274877436200210,((((((((TPC1_11218 [Trepomonas]:0.67144106055719376958,TPC1_10609 [Trepomonas]:0.15985459022895640024)51:0.08984483513258700871,(TPC1_11775 [Trepomonas]:0.16523328173549198250,TPC1_17596 [Trepomonas]:0.12786801711107520507)40:0.06332085773714102306)26:0.07597865697350368597,(TPC1_16207 [Trepomonas]:0.13286786085699048288,TPC1_14527 [Trepomonas]:0.21764422297957022878)38:0.06557140272770677070)26:0.07395053671500749493,(gi|123495926|ref|XP_001326856.1| [Trichomonas vaginalis G3 E-Tri-Tri]:0.55556415313866736039,TPC1_17359 [Trepomonas]:0.48184210802335425416)38:0.16473181706056996831)45:0.04071099876970664388,TPC1_10045 [Trepomonas]:0.62663018661823455258)47:0.14468842037157020330,(((gi|517417616|ref|WP_018589318.1| [Clostridium glycolicum B-Fir-Clo]:0.12201957496404954029,gi|547452423|ref|WP_022071966.1| [Clostridium bartlettii B-Fir-Clo]:0.08080168914687095583)100:0.32109986417326497055,((gi|126700384|ref|YP_001089281.1| [Clostridium difficile 630 B-Fir-Clo]:0.00000090193299047473,gi|544953960|ref|WP_021359575.1| [Clostridium difficile B-Fir-Clo]:0.00000090193299047473)100:0.25163946826157534975,gi|493485089|ref|WP_006439896.1| [Clostridium hiranonis B-Fir-Clo]:0.13355952021703035304)52:0.06210547541219783169)21:0.05732551840124413406,(gi|544674395|ref|WP_021107250.1| [Clostridium botulinum B-Fir-Clo]:0.39216912056596342495,(gi|545019895|ref|WP_021404631.1| [Clostridium difficile B-Fir-Clo]:0.02012532933957151410,gi|126698969|ref|YP_001087866.1| [Clostridium difficile 630 B-Fir-Clo]:0.07143361150163345108)98:0.20934139327207937353)22:0.03473135942951862537)8:0.05629299698655109568)0:0.00000090193299047473,(((((gi|518083460|ref|WP_019253668.1| [Lactobacillus reuteri B-Fir-Bac]:0.17526401272231989514,(gi|489747268|ref|WP_003651278.1| [Lactobacillus gasseri B-Fir-Bac]:0.38240803764077457849,gi|313124593|ref|YP_004034852.1| [Lactobacillus delbrueckii subsp. bulgaricus ND02 B-Fir-Bac]:0.36840750461234611501)43:0.11991790549082508022)37:0.03271412056055056361,gi|498474773|ref|WP_010779098.1| [Enterococcus gilvus B-Fir-Bac]:0.43259784140361490223)75:0.15846319311373016636,(gi|517419761|ref|WP_018591320.1| [Clostridium glycolicum B-Fir-Clo]:0.20523538942203936597,gi|517417414|ref|WP_018589131.1| [Clostridium glycolicum B-Fir-Clo]:0.30699301068684692329)29:0.10254305738389116187)19:0.04533708280073950325,((gi|547822194|ref|WP_022230616.1| [Firmicutes B-Fir]:0.35264769367793047383,gi|489506891|ref|WP_003411764.1| [Clostridium butyricum B-Fir-Clo]:0.29861504386209580808)6:0.08909706197498952485,(gi|546160854|ref|WP_021802722.1| [Clostridium intestinale B-Fir-Clo]:0.15098863748436522347,(((gi|150016126|ref|YP_001308380.1| [Clostridium beijerinckii NCIMB 8052 B-Fir-Clo]:0.12639967392285902936,gi|495704881|ref|WP_008429460.1| [Clostridium B-Fir-Clo]:0.10030904537004940724)95:0.13481822391970291197,gi|546159254|ref|WP_021801122.1| [Clostridium intestinale B-Fir-Clo]:0.24744739489093656171)51:0.03221933375671473532,(gi|153940873|ref|YP_001391625.1| [Clostridium botulinum F str. Langeland B-Fir-Clo]:0.01605266223050209884,gi|153938712|ref|YP_001391131.1| [Clostridium botulinum F str. Langeland B-Fir-Clo]:0.15614397373398133939)96:0.14642032587149345080)21:0.02400366176067176768)83:0.09787582332193667245)4:0.05777960637387966059)0:0.05221034443967759869,(((gi|494081725|ref|WP_007023765.1| [Saccharomonospora paurometabolica B-Act-Act]:0.26181192865625990684,gi|522155175|ref|WP_020666383.1| [Amycolatopsis nigrescens B-Act-Act]:0.13986143724090785434)94:0.21635115846269667439,(((gi|493639280|ref|WP_006591020.1| [Kineosphaera limosa B-Act-Act]:0.11917677906333185023,gi|497131528|ref|WP_009482963.1| [Mobilicoccus pelagius B-Act-Act]:0.08693948198204733135)98:0.28000558052861351799,((gi|557418478|ref|WP_023420565.1| [Streptomyces B-Act-Act]:0.01661632687572663428,gi|478692064|ref|YP_007748874.1| [Streptomyces albus J1074 B-Act-Act]:0.00779161636310995564)100:0.14425045256080759604,gi|494478693|ref|WP_007268170.1| [Streptomyces B-Act-Act]:0.33249396557427168819)68:0.11112852003381483434)79:0.19037142818928398658,((gi|336178363|ref|YP_004583738.1| [Frankia symbiont of Datisca glomerata B-Act-Act]:0.30047102863594604694,gi|336180147|ref|YP_004585522.1| [Frankia symbiont of Datisca glomerata B-Act-Act]:0.15037821188822708685)52:0.04144734076048175314,(gi|312200375|ref|YP_004020436.1| [Frankia B-Act-Act]:0.20468996542781911496,gi|158317487|ref|YP_001509995.1| [Frankia B-Act-Act]:0.16944907833041389367)51:0.03676136615191193113)64:0.09403842268005392635)40:0.09208001323038694785)86:0.22563868123463737270,(((gi|517492723|ref|WP_018663300.1| [Thermobrachium celere B-Fir-Clo]:0.20101570367515642079,(gi|512181980|ref|WP_016408981.1| [Clostridium B-Fir-Clo]:0.35795577829321589824,((gi|518072599|ref|WP_019242807.1| [Bacillus B-Fir-Bac]:0.17878182458994554271,gi|498449368|ref|WP_010754898.1| [Enterococcus asini B-Fir-Bac]:0.36758203764845504002)83:0.14830250103877753998,(gi|548203589|ref|WP_022423682.1| [Clostridium B-Fir-Clo]:0.25171585238443006105,gi|296128632|ref|YP_003635882.1| [Cellulomonas flavigena DSM 20109 B-Act-Act]:0.55310257299248721807)33:0.10396945175210874079)9:0.03953762990376310377)3:0.00000090193299047473)6:0.04665106299617959029,(gi|515985222|ref|WP_017415805.1| [Clostridium tunisiense B-Fir-Clo]:0.15268237662512512687,gi|28209994|ref|NP_780938.1| [Clostridium tetani E88 B-Fir-Clo]:0.19578822411736332421)68:0.13639380607348539076)0:0.01446844250162130675,gi|331270638|ref|YP_004397130.1| [Clostridium botulinum BKT015925 B-Fir-Clo]:0.24728373460838892761)13:0.07065737759792110884)0:0.00000090193299047473)0:0.01904537128345709651)0:0.03471004224142242023,gi|493485583|ref|WP_006440383.1| [Clostridium hiranonis B-Fir-Clo]:0.24249982117423077299)0:0.01877572483117076127)3:0.10589967868268145013)0:0.05073714255609963059,(((((gi|494785494|ref|WP_007520902.1| [Frankia B-Act-Act]:0.29381275918557442361,(gi|499070276|ref|WP_010849174.1| [Tetrasphaera elongata B-Act-Act]:0.39934500231198577502,gi|515071234|ref|WP_016701091.1| [Actinoalloteichus spitiensis B-Act-Act]:0.45543586368254301844)27:0.16494996008287632350)7:0.13430449167025129698,gi|269128675|ref|YP_003302045.1| [Thermomonospora curvata DSM 43183 B-Act-Act]:0.11095490710944935775)4:0.04748759865076957604,(gi|330464958|ref|YP_004402701.1| [Verrucosispora maris AB-18-032 B-Act-Act]:0.05012041164453975156,(gi|517659361|ref|WP_018829569.1| [Salinispora tropica B-Act-Act]:0.10714657425697110549,gi|494718287|ref|WP_007454153.1| [Micromonospora lupini B-Act-Act]:0.07784890324729226707)22:0.01289510841520143287)98:0.23834841191779582159)6:0.06960848158553685494,(((gi|491460823|ref|WP_005318599.1| [Streptomyces pristinaespiralis B-Act-Act]:0.13414541638994822992,gi|517281813|ref|WP_018470631.1| [Streptomyces B-Act-Act]:0.08848823426443884477)100:0.27504484864931622035,((gi|497959127|ref|WP_010273283.1| [Streptomyces B-Act-Act]:0.06560518891766460581,(gi|514434459|ref|WP_016573918.1| [Streptomyces albulus B-Act-Act]:0.01320375801627720995,gi|517361157|ref|WP_018536649.1| [Streptomyces B-Act-Act]:0.00942319691438383081)96:0.10373478640734719314)86:0.09678956694357025714,gi|517357002|ref|WP_018532494.1| [Streptomyces B-Act-Act]:0.32351541686084822613)60:0.04978607669227382015)37:0.04149259223900728100,((gi|558538221|gb|EST29451.1| [Streptomycetaceae B-Act-Act]:0.08397268842757787954,((gi|491125870|ref|WP_004984307.1| [Streptomyces B-Act-Act]:0.05273209227916704489,(gi|518825708|ref|WP_019981662.1| [Streptomyces B-Act-Act]:0.24783759834458091165,gi|518357690|ref|WP_019527897.1| [Streptomyces B-Act-Act]:0.00455117724570449061)67:0.00470379230195023482)81:0.12724297728833791621,gi|256397658|ref|YP_003119222.1| [Catenulispora acidiphila DSM 44928 B-Act-Act]:0.41456480658609162759)28:0.03464284556161643935)37:0.07726713646935187696,((gi|29830010|ref|NP_824644.1| [Streptomyces avermitilis MA-4680 B-Act-Act]:0.07643184801775364245,gi|517885409|ref|WP_019055617.1| [Streptomyces prunicolor B-Act-Act]:0.03133518160219534582)98:0.12734822733136469397,gi|516211839|ref|WP_017615802.1| [Nocardiopsis salina B-Act-Act]:0.40373996673019485470)46:0.07966694263595083814)23:0.05417316518766076422)29:0.08579700217621985536)5:0.09144835133367265612,((gi|379738044|ref|YP_005331550.1| [Blastococcus saxobsidens DD2 B-Act-Act]:0.05450515083321306326,gi|284993215|ref|YP_003411770.1| [Geodermatophilus obscurus DSM 43160 B-Act-Act]:0.07457487297885141697)97:0.12837336311869923522,(gi|389866930|ref|YP_006369171.1| [Modestobacter marinus B-Act-Act]:0.27412862732213033601,gi|389865703|ref|YP_006367944.1| [Modestobacter marinus B-Act-Act]:0.10522104510107416209)29:0.02743967599720134945)37:0.08545742170196213294)0:0.04062863473718709983)2:0.03002613592075141849)11:0.05026263974443676008,((gi|521090953|ref|WP_020421858.1| [Amycolatopsis B-Act-Act]:0.19694223260890367233,gi|522130108|ref|WP_020641317.1| [Amycolatopsis balhimycina B-Act-Act]:0.10143737319863251056)50:0.02688457594626436631,gi|496065776|ref|WP_008790283.1| [Coprobacillus B-Fir-Ery]:0.28859239402834163668)15:0.03357261324662928065)35:0.07343914542913886068,gi|496365846|ref|WP_009074836.1| [Streptomyces B-Act-Act]:0.05021221676488901026)38:0.07033210955898268335,gi|551292622|ref|WP_022912717.1| [Frankia B-Act-Act]:0.22593502664242653966);

(gi|558600875|gb|EST47721.1| [Spironucleus salmonicida E-Hex-Hex]:0.57665384656360829663,((TPC1_10640 [Trepomonas]:2.15397485053319082127,(((gi|518011346|ref|WP_019181554.1| [Microbacterium yannicii B-Act-Act]:1.52702799778720765822,(gi|516423758|ref|WP_017813156.1| [Paenibacillus B-Fir-Bac]:0.51749440529621315576,gi|495865440|ref|WP_008590019.1| [Salimicrobium B-Fir-Bac]:0.81079339392759630645)99:0.54944058785643201670)100:0.85563718091332097160,((gi|147679116|ref|YP_001213331.1| [Pelotomaculum thermopropionicum SI B-Fir-Clo]:0.49330135720194556725,gi|258515540|ref|YP_003191762.1| [Desulfotomaculum acetoxidans DSM 771 B-Fir-Clo]:0.63208593903071941256)100:0.53717189536746789980,(gi|83591145|ref|YP_431154.1| [Moorella thermoacetica ATCC 39073 B-Fir-Clo]:0.87362635103911134848,(gi|339626659|ref|YP_004718302.1| [Sulfobacillus acidophilus TPY B-Fir-Clo]:0.44128922267057918427,gi|521044636|ref|WP_020376660.1| [Sulfobacillus thermosulfidooxidans B-Fir-Clo]:0.54837137240414868256)100:0.24396428128494238030)100:0.35181057690345557409)100:0.41112032458022906845)76:0.33343976394722996126,(((gi|489536316|ref|WP_003441042.1| [Clostridium pasteurianum B-Fir-Clo]:0.84524305978329694611,gi|558635854|ref|WP_023510694.1| [Sporolactobacillus laevolacticus B-Fir-Bac]:0.94766792347246986417)100:0.77318191904550270799,((gi|311069539|ref|YP_003974462.1| [Bacillus atrophaeus 1942 B-Fir-Bac]:1.19397815366990189823,((gi|518755606|ref|WP_019913358.1| [Paenibacillus B-Fir-Bac]:0.48764197119461943908,gi|493725673|ref|WP_006675039.1| [Paenibacillus dendritiformis B-Fir-Bac]:0.68026271621665335143)100:0.39032980356033086800,gi|494207229|ref|WP_007127829.1| [Paenibacillus lactis B-Fir-Bac]:0.87404360129409286451)100:0.29369434514050518636)57:0.07782023264986938360,(gi|507051323|ref|WP_016122316.1| [Bacillus cereus B-Fir-Bac]:0.48252171655436149056,(gi|296503490|ref|YP_003665190.1| [Bacillus thuringiensis BMB171 B-Fir-Bac]:0.35180291155723625307,gi|493026482|ref|WP_006097599.1| [Bacillus pseudomycoides B-Fir-Bac]:0.44008459445634429130)100:0.45588324427671755856)100:0.49945643390117416827)84:0.20902275415244614409)100:0.56032345851846321327,((((gi|498536503|ref|WP_010834901.1| [Nocardioides B-Act-Act]:1.78100308728928413693,gi|491456764|ref|WP_005314543.1| [Streptomyces pristinaespiralis B-Act-Act]:1.77986679142195747261)28:0.27221752069303878363,((gi|320354272|ref|YP_004195611.1| [Desulfobulbus propionicus DSM 2032 B-Pro-Del]:1.86310311423244123752,gi|493767360|ref|WP_006715931.1| [Desulfitobacterium metallireducens B-Fir-Clo]:1.73540440135779672204)61:0.39968849575615100767,gi|495197789|ref|WP_007922578.1| [Ktedonobacter racemifer B-Chl-Kte]:1.76451540119476235624)29:0.12863104308754907956)13:0.16755167403196760678,((gi|496020564|ref|WP_008745071.1| [Streptomyces B-Act-Act]:1.22679560626082184704,(((gi|517343837|ref|WP_018519329.1| [Streptomyces B-Act-Act]:0.07029266084831736761,gi|517376134|ref|WP_018550668.1| [Streptomyces B-Act-Act]:0.20332775028396818384)100:0.15168733849194906971,(gi|493083845|ref|WP_006126864.1| [Streptomyces filamentosus B-Act-Act]:0.11009442644718166193,gi|494710045|ref|WP_007445934.1| [Streptomyces B-Act-Act]:0.03485910635390618295)100:0.21308764144382016936)97:0.19178295033069034381,(gi|495098361|ref|WP_007823184.1| [Streptomyces B-Act-Act]:0.00597720860442249244,gi|496358932|ref|WP_009068108.1| [Streptomyces B-Act-Act]:0.00000098798082150466)100:0.52747481994658629301)100:0.50671322218146430671)100:0.53679736578170578198,((gi|498043238|ref|WP_010357394.1| [Streptomyces acidiscabies B-Act-Act]:0.26473891433218010860,gi|345002796|ref|YP_004805650.1| [Streptomyces B-Act-Act]:0.39675805628067417619)100:0.45077603986852621265,((gi|495102689|ref|WP_007827512.1| [Streptomyces B-Act-Act]:0.32321052900079316750,(gi|516760898|ref|WP_018088042.1| [Streptomyces B-Act-Act]:0.26122404995545162043,gi|494623788|ref|WP_007381732.1| [Streptomyces sviceus B-Act-Act]:0.32015114639357467041)62:0.11269034309138169225)100:0.80197416038373958713,(gi|497425224|ref|WP_009739422.1| [Frankia B-Act-Act]:0.58378486631031933918,gi|256372210|ref|YP_003110034.1| [Acidimicrobium ferrooxidans DSM 10331 B-Act-Act]:0.89166800890831321436)92:0.26918235814641977566)62:0.15279519401768759668)100:0.86795328766139412391)26:0.15868852013143830426)28:0.14183759857318978259,((gi|516796682|ref|WP_018105858.1| [Streptomyces B-Act-Act]:0.64911466627538749741,(gi|518459880|ref|WP_019630087.1| [Actinomadura atramentaria B-Act-Act]:0.54229570564551055067,gi|491079404|ref|WP_004941023.1| [Streptomyces mobaraensis B-Act-Act]:0.84708445604456261702)94:0.20030226176486734535)99:0.35878582032618705489,(((gi|506935215|ref|YP_008015653.1| [Amycolatopsis orientalis HCCB10007 B-Act-Act]:0.75117812821454399419,((gi|433605778|ref|YP_007038147.1| [Saccharothrix espanaensis DSM 44229 B-Act-Act]:0.12874609220629018580,((gi|494091105|ref|WP_007031938.1| [Amycolatopsis decaplanina B-Act-Act]:0.06099474703461101738,gi|491309719|ref|WP_005167702.1| [Amycolatopsis azurea B-Act-Act]:0.06192118635980946306)100:0.30957943850758412596,gi|496363729|ref|WP_009072719.1| [Streptomyces B-Act-Act]:0.10167317512648281486)64:0.07369848995638535183)99:0.19331180085504759414,(gi|374992763|ref|YP_004968258.1| [Streptomyces bingchenggensis BCW-1 B-Act-Act]:0.55585158745895513199,gi|494092171|ref|WP_007032999.1| [Amycolatopsis decaplanina B-Act-Act]:0.85087163739326499012)78:0.15348372594121340029)61:0.09162769125302468176)100:0.35200684878315646742,((gi|336319798|ref|YP_004599766.1| [Cellvibrio gilvus ATCC 13127 B-Act-Act]:0.28840692611093493580,(gi|517966091|ref|WP_019136299.1| [Cellulomonas B-Act-Act]:0.41512982175532525675,gi|296128808|ref|YP_003636058.1| [Cellulomonas flavigena DSM 20109 B-Act-Act]:0.44811741746186239954)41:0.10812096518332378614)100:0.54962869627378585502,((((gi|308178423|ref|YP_003917829.1| [Arthrobacter arilaitensis Re117 B-Act-Act]:0.89263237830145347740,((gi|488477449|ref|WP_002521119.1| [Propionibacterium B-Act-Act]:0.00000098798082150466,gi|386070826|ref|YP_005985722.1| [Propionibacterium acnes ATCC 11828 B-Act-Act]:0.00254160908866728381)100:0.58645582372797100401,(gi|544671015|ref|WP_021104154.1| [Propionibacterium granulosum B-Act-Act]:1.14360596224355748340,gi|552902653|ref|WP_023034472.1| [Propionibacterium B-Act-Act]:0.57912610536221120761)86:0.23962707083346487802)100:0.41746560260627213479)94:0.30351474428955399487,gi|518313870|ref|WP_019484077.1| [Arthrobacter B-Act-Act]:0.57160163219662485368)46:0.11335440181476162669,((((gi|491411074|ref|WP_005268880.1| [Arthrobacter crystallopoietes B-Act-Act]:0.55503901063912386427,(gi|545630608|ref|YP_008581182.1| [Leifsonia xyli subsp. cynodontis DSM 46306 B-Act-Act]:0.21542147463592281609,gi|518920761|ref|WP_020076636.1| [Cryocola B-Act-Act]:0.16348184398668938466)100:0.31363252234763550064)49:0.15566567690045304828,(gi|403528161|ref|YP_006663048.1| [Arthrobacter B-Act-Act]:0.50103263879151727078,gi|489900435|ref|WP_003803872.1| [Arthrobacter globiformis B-Act-Act]:0.27520391114635783802)64:0.12683255053111067157)35:0.11128369298608624394,((gi|521977604|ref|WP_020488875.1| [Dehalobacter B-Fir-Clo]:0.49716879594629964645,gi|333919757|ref|YP_004493338.1| [Amycolicicoccus subflavus DQS3-9A1 B-Act-Act]:1.04836446089872259435)74:0.36616123072759226842,((gi|410865438|ref|YP_006980049.1| [Propionibacterium acidipropionici ATCC 4875 B-Act-Act]:0.75523605491633061249,(gi|336119081|ref|YP_004573855.1| [Microlunatus phosphovorus NM-1 B-Act-Act]:0.34656021266159203753,(gi|323357646|ref|YP_004224042.1| [Microbacterium testaceum StLB037 B-Act-Act]:0.32232840396366729818,(gi|537395665|dbj|GAD34353.1| [Microbacterium B-Act-Act]:0.27413862024509150217,gi|491193373|ref|WP_005051724.1| [Microbacterium laevaniformans B-Act-Act]:0.42006913177522342551)89:0.13873752672913536310)50:0.05032077456606441623)100:0.25777630645339716375)59:0.10759954709012872764,(gi|551269131|ref|WP_022889298.1| [Agromyces italicus B-Act-Act]:0.54459326548017628067,(gi|397669342|ref|YP_006510877.1| [Propionibacterium propionicum F0230a B-Act-Act]:0.89699129807500010969,gi|551281085|ref|WP_022901194.1| [Humibacter albus B-Act-Act]:0.49523311243667428316)33:0.13968730609581234137)21:0.07340591301809039348)15:0.01518592656432597027)10:0.07681694158165906783)12:0.12553523175486436259,((((gi|494736146|ref|WP_007471584.1| [Segniliparus rugosus B-Act-Act]:0.46110315593148548663,gi|296395011|ref|YP_003659895.1| [Segniliparus rotundus DSM 44985 B-Act-Act]:0.47227250250043162350)100:0.77373463023644550862,((gi|516950594|ref|WP_018180585.1| [Gordonia kroppenstedtii B-Act-Act]:0.58899927691430442600,gi|518953169|ref|WP_020109044.1| [Nocardia B-Act-Act]:0.52873396830724717077)90:0.13242215200724891111,(((gi|491315851|ref|WP_005173829.1| [Gordonia aichiensis B-Act-Act]:0.06670177139238950281,gi|491347828|ref|WP_005205765.1| [Gordonia sputi B-Act-Act]:0.02466652950084055260)100:0.32854100421786336383,(gi|497363838|ref|WP_009678051.1| [Gordonia neofelifaecis B-Act-Act]:0.38467330514084285831,gi|493404427|ref|WP_006360502.1| [Gordonia alkanivorans B-Act-Act]:0.31991203261149475656)97:0.16484143493576161599)83:0.10819438300617967297,(gi|494534134|ref|WP_007323582.1| [Gordonia araii B-Act-Act]:0.51240400817187359284,gi|494526812|ref|WP_007316264.1| [Gordonia effusa B-Act-Act]:0.37423213727356435809)92:0.14702749232920162004)83:0.15371625520401896448)93:0.17502017310467885003)45:0.11824944145832999576,(gi|516907274|ref|WP_018159490.1| [Smaragdicoccus niigatensis B-Act-Act]:0.72512690499028442659,(gi|518768816|ref|WP_019926105.1| [Nocardia B-Act-Act]:0.72172700733832928499,gi|407648286|ref|YP_006812045.1| [Nocardia brasiliensis ATCC 700358 B-Act-Act]:0.39279696040792005940)68:0.14622325151097229079)98:0.21956028588510548283)15:0.03921235620227854490,(((gi|493996059|ref|WP_006938714.1| [Rhodococcus B-Act-Act]:0.08101161727639356880,gi|498278251|ref|WP_010592407.1| [Rhodococcus B-Act-Act]:0.06991371529075057767)100:0.27799903929498442912,(gi|515499451|ref|WP_016932705.1| [Rhodococcus B-Act-Act]:0.71900431263448238983,gi|498792199|ref|WP_010837378.1| [Rhodococcus rhodnii B-Act-Act]:0.36331846265409462049)38:0.18024505524324632710)42:0.13343213773631740215,(gi|296138687|ref|YP_003645930.1| [Tsukamurella paurometabola DSM 20162 B-Act-Act]:0.72480750813194272375,(((gi|518495132|ref|WP_019665339.1| [Rhodococcus B-Act-Act]:0.34941565745886277172,gi|495989786|ref|WP_008714365.1| [Rhodococcus B-Act-Act]:0.15724153136098306671)100:0.30745392097073181992,gi|312138486|ref|YP_004005822.1| [Rhodococcus equi 103S B-Act-Act]:0.44271613332462217416)80:0.14468063888881119161,((gi|490028609|ref|WP_003931086.1| [Mycobacterium vaccae B-Act-Act]:0.36987075364052612869,(gi|489982298|ref|WP_003885391.1| [Mycobacterium fortuitum B-Act-Act]:0.43456491398078994637,(((gi|490022497|ref|WP_003924975.1| [Mycobacterium thermoresistibile B-Act-Act]:0.60691300908926826274,gi|126436559|ref|YP_001072250.1| [Mycobacterium B-Act-Act]:0.24190769591659139204)65:0.13150744895533919565,gi|518945693|ref|WP_020101568.1| [Mycobacterium B-Act-Act]:0.44124311036904911854)50:0.20265570250960873722,(gi|490019848|ref|WP_003922354.1| [Mycobacterium xenopi B-Act-Act]:0.39233252854528516407,((gi|508733887|dbj|BAN30322.1| [Mycobacterium avium subsp. hominissuis TH135 B-Act-Act]:0.40457104650960468151,gi|406029611|ref|YP_006728502.1| [Mycobacterium indicus pranii MTCC 9506 B-Act-Act]:0.38808045875987390305)98:0.20273370932745204964,((gi|490003648|ref|WP_003906555.1| [Mycobacterium tuberculosis B-Act-Act]:0.01540408152799660479,gi|490004700|ref|WP_003907607.1| [Mycobacterium tuberculosis B-Act-Act]:0.01146010489534623512)100:0.56175221747580439402,gi|522806750|ref|WP_020729957.1| [Mycobacterium marinum B-Act-Act]:0.51763004419568414693)68:0.14539785021672899101)94:0.17627531393042739083)36:0.08599660526849753350)45:0.09287790694481763698)59:0.07502692477314572284)76:0.08388570626285997422,gi|120404968|ref|YP_954797.1| [Mycobacterium vanbaalenii PYR-1 B-Act-Act]:1.02076270890018583337)98:0.32906844643540161810)50:0.05133462999066233656)43:0.16653322736096801138)16:0.04926152897923132684)8:0.10388245554608863119)11:0.05076664142272274693)8:0.05178897748127200135,((gi|410865248|ref|YP_006979859.1| [Propionibacterium acidipropionici ATCC 4875 B-Act-Act]:1.37924697372049687161,(gi|491650537|ref|WP_005507259.1| [Rothia mucilaginosa B-Act-Act]:0.51816683730092794047,gi|311112817|ref|YP_003984039.1| [Rothia dentocariosa ATCC 17931 B-Act-Act]:0.55466098697982035848)96:0.27365666821544215592)49:0.19889299020540884833,gi|494002543|ref|WP_006945093.1| [Dermacoccus B-Act-Act]:0.68003540354503766441)25:0.09255387438189063842)100:0.38419428897142804402)66:0.11392864036431740726)85:0.15378282932896344959,gi|515469420|ref|WP_016906747.1| [Streptomyces sulphureus B-Act-Act]:1.22621870803908783465)75:0.14457261593213485695)100:0.46974807917409783231)34:0.17600553401885338234)50:0.30709689119061145401)100:1.48213129413086219799)93:0.53690365396108263862,(TPC1_10110 [Trepomonas]:2.45936173393993628977,(gi|253742358|gb|EES99194.1| [Giardia intestinalis ATCC 50581 E-Hex-Gia]:0.71470525467933976316,gi|159119352|ref|XP_001709894.1| [Giardia lamblia ATCC 50803 E-Hex-Gia]:0.72628567032696345063)100:0.61298295671257663209)86:0.28422969024286698358)100:0.58423822661418356450,gi|558596570|gb|EST43516.1| [Spironucleus salmonicida E-Hex-Hex]:0.72538743231400704126);

(gi|496081031|ref|WP_008805538.1| [Klebsiella B-Pro-Gam]:0.00943507607675310618,(gi|481850255|ref|YP_007874695.1| [Raoultella ornithinolytica B6 B-Pro-Gam]:0.03068839316500610731,((((gi|496088195|ref|WP_008812702.1| [Enterobacteriaceae B-Pro-Gam]:0.01587703762984084624,gi|490197822|ref|WP_004096348.1| [Hafnia alvei B-Pro-Gam]:0.00589248954251729139)100:0.36974468035235791286,((gi|495733815|ref|WP_008458394.1| [Enterobacter B-Pro-Gam]:0.01588896859989741284,gi|514235365|ref|WP_016538014.1| [Cedecea davisae B-Pro-Gam]:0.06351894921046925824)100:0.14983687400930570388,((((gi|496661141|ref|WP_009303634.1| [Desulfovibrio B-Pro-Del]:0.41463565085762105200,gi|511538728|ref|WP_016360804.1| [Bilophila wadsworthia B-Pro-Del]:0.21007153901329950196)47:0.13245433368186837475,(gi|552336906|ref|WP_022990646.1| [Marinobacter B-Pro-Gam]:0.52646815797989110486,(((gi|15838340|ref|NP_299028.1| [Xylella fastidiosa 9a5c B-Pro-Gam]:0.49657540647859127469,(gi|375263458|ref|YP_005025688.1| [Vibrio B-Pro-Gam]:0.31957136293640603375,gi|542098190|ref|WP_021014730.1| [Serratia B-Pro-Gam]:0.25352208827655298151)21:0.04134339084387191748)24:0.02486794266440641235,gi|528985389|ref|YP_008030706.1| [Achromobacter xylosoxidans NH44784-1996 B-Pro-Bet]:0.38048850230635145042)41:0.06031481504557135304,gi|491021104|ref|WP_004882805.1| [Acinetobacter nosocomialis B-Pro-Gam]:0.40026716048102023437)61:0.04711429268417042376)23:0.04361298405704390480)60:0.06465083393227433195,(gi|538010706|ref|WP_020995366.1| [Oxalobacter formigenes B-Pro-Bet]:0.44331936432709301288,(gi|494501056|ref|WP_007290519.1| [Thermosinus carboxydivorans B-Fir-Neg]:0.12050031850983719539,gi|544737934|ref|WP_021166833.1| [Sporomusa ovata B-Fir-Neg]:0.22992385278620522393)63:0.05539823217137325451)55:0.06450136562093908288)59:0.06622527068797215422,((gi|517829566|ref|WP_018999774.1| [Megamonas rupellensis B-Fir-Neg]:0.38090406643387442198,gi|497342607|ref|WP_009656820.1| [Selenomonas B-Fir-Neg]:0.38655393934871679074)93:0.19347485707259826082,(((((gi|489075643|ref|WP_002985591.1| [Myroides B-Bac-Fla]:0.40317547568495670784,((gi|496375403|ref|WP_009084393.1| [Elizabethkingia anophelis B-Bac-Fla]:0.18249942126433577050,gi|517455380|ref|WP_018626159.1| [Niabella aurantiaca B-Bac-Sph]:0.17966503140240230874)100:0.29564309974579439100,(gi|518370241|ref|WP_019540448.1| [Proteiniphilum acetatigenes B-Bac-Bac]:0.30118304675367757461,gi|514353017|ref|WP_016544750.1| [Leptospira wolffii B-Spi-Spi]:0.69468377813103288076)22:0.06862499685507973679)1:0.03208914570094732049)3:0.02972452032427714413,(((gi|515828209|ref|WP_017258962.1| [Pedobacter arcticus B-Bac-Sph]:0.50057479132346904827,(gi|295133835|ref|YP_003584511.1| [Zunongwangia profunda SM-A87 B-Bac-Fla]:0.45846747272030113907,((gi|387792993|ref|YP_006258058.1| [Solitalea canadensis DSM 3403 B-Bac-Sph]:0.35316395179318055275,gi|338213102|ref|YP_004657157.1| [Runella slithyformis DSM 19594 B-Bac-Cyt]:0.26344713819434634194)48:0.06858223562918631944,(gi|256419379|ref|YP_003120032.1| [Chitinophaga pinensis DSM 2588 B-Bac-Sph]:0.46166194214340766644,(((gi|496582069|ref|WP_009281908.1| [Fibrisoma limi B-Bac-Cyt]:0.38043639374542725928,(gi|436837655|ref|YP_007322871.1| [Fibrella aestuarina BUZ 2 B-Bac-Cyt]:0.34469821631068520151,(gi|284035924|ref|YP_003385854.1| [Spirosoma linguale DSM 74 B-Bac-Cyt]:0.21083495138610386377,gi|518834260|ref|WP_019990179.1| [Rudanella lutea B-Bac-Cyt]:0.30861525574330000987)57:0.05171863839001161062)80:0.13823937431105204343)33:0.04811198866780298788,(gi|498288435|ref|WP_010602591.1| [Pedobacter agri B-Bac-Sph]:0.32067207916396112122,gi|255531942|ref|YP_003092314.1| [Pedobacter heparinus DSM 2366 B-Bac-Sph]:0.32410894107309179413)99:0.24537070809979963371)7:0.03737183719951665817,(gi|489079728|ref|WP_002989666.1| [Leptospira vanthielii B-Spi-Spi]:0.53399088090567814469,(((((((((((gi|340620380|ref|YP_004738833.1| [Zobellia galactanivorans B-Bac-Fla]:0.17664783280175619384,((gi|298208586|ref|YP_003716765.1| [Croceibacter atlanticus HTCC2559 B-Bac-Fla]:0.20946001928788587909,(gi|319953385|ref|YP_004164652.1| [Cellulophaga algicola DSM 14237 B-Bac-Fla]:0.13595919138907977541,gi|497821688|ref|WP_010135844.1| [Flavobacteriaceae B-Bac-Fla]:0.26032471608101470650)36:0.02376864988827703459)29:0.03785739933784292716,(gi|336173976|ref|YP_004581114.1| [Lacinutrix B-Bac-Fla]:0.10459823063072323790,gi|527072850|ref|WP_020896312.1| [Winogradskyella psychrotolerans B-Bac-Fla]:0.06493177098880127673)74:0.03307406634505292986)29:0.03333101968107229918)96:0.09572482274454069406,gi|493848171|ref|WP_006795155.1| [Flavobacteria B-Bac-Fla]:0.23360819501580618041)97:0.17723451751352006789,((gi|343084457|ref|YP_004773752.1| [Cyclobacterium marinum DSM 745 B-Bac-Cyt]:0.25156490215545762590,gi|498204757|ref|WP_010518913.1| [Mesoflavibacter zeaxanthinifaciens B-Bac-Fla]:0.30332514064822685418)35:0.04021171069629100869,gi|537741583|emb|CDF79226.1| [Formosa agariphila KMM 3901 B-Bac-Fla]:0.32284642770662386191)75:0.09717832032240375506)60:0.07630397494947385728,gi|495476143|ref|WP_008200830.1| [Algoriphagus B-Bac-Cyt]:0.39489538925415301751)38:0.07111493151092636300,(gi|546160028|ref|WP_021801896.1| [Clostridium intestinale B-Fir-Clo]:0.44307715962141369648,gi|497913546|ref|WP_010227702.1| [Gillisia B-Bac-Fla]:0.32222170130115213027)25:0.08808236016199474938)8:0.05384188868795087429,(gi|522056459|ref|WP_020567668.1| [Lewinella persica B-Bac-Sph]:0.94168095959895192770,(gi|517286378|ref|WP_018475196.1| [Echinicola pacifica B-Bac-Cyt]:0.44320705107232399866,gi|516842354|ref|WP_018126318.1| [Balneola vulgaris B-Bac-Sph]:0.38756751197356087424)98:0.19510251213904605816)30:0.17979628721811213854)3:0.04049386971085639636,(((gi|218780551|ref|YP_002431869.1| [Desulfatibacillum alkenivorans AK-01 B-Pro-Del]:0.53296170626316263785,((gi|522017343|ref|WP_020528614.1| [Flexithrix dorotheae B-Bac-Cyt]:0.54912195041869238388,gi|496486849|ref|WP_009195419.1| [Cesiribacter andamanensis B-Bac-Cyt]:0.73070424727540395082)27:0.10724312630454739537,(((gi|497463952|ref|WP_009778150.1| [Janibacter B-Act-Act]:0.46402786581702837321,((((gi|493283700|ref|WP_006241446.1| [Mycobacterium tusciae B-Act-Act]:0.25489031374432169486,gi|518564452|ref|WP_019734659.1| [Mycobacterium avium B-Act-Act]:0.28459535725070228551)100:0.25713761079906122253,((gi|312138495|ref|YP_004005831.1| [Rhodococcus equi 103S B-Act-Act]:0.18929494653008102634,(gi|515046814|ref|WP_016694993.1| [Rhodococcus rhodochrous B-Act-Act]:0.28450476296812571286,gi|532366421|ref|YP_008454820.1| [Rhodococcus erythropolis CCM2595 B-Act-Act]:0.19785879699680430921)38:0.03615523928109938556)100:0.15177490613220459559,(gi|284988838|ref|YP_003407392.1| [Geodermatophilus obscurus DSM 43160 B-Act-Act]:0.09244525340276135705,(gi|379733714|ref|YP_005327219.1| [Blastococcus saxobsidens DD2 B-Act-Act]:0.13736258521320293680,gi|389861951|ref|YP_006364191.1| [Modestobacter marinus B-Act-Act]:0.07932043501063673618)72:0.05978245401598852871)100:0.23661726147255121577)74:0.05426605431844346017)96:0.15395030484519461877,(((gi|522007699|ref|WP_020518970.1| [Catelliglobosispora koreensis B-Act-Act]:0.46099823284270163848,gi|386851996|ref|YP_006270009.1| [Actinoplanes B-Act-Act]:0.26246379065419700449)57:0.12372045591478006421,(gi|494085762|ref|WP_007027793.1| [Saccharomonospora paurometabolica B-Act-Act]:0.25812079895057193912,(gi|493279014|ref|WP_006236795.1| [Saccharomonospora xinjiangensis B-Act-Act]:0.30474606875749471468,(gi|521085639|ref|WP_020416544.1| [Amycolatopsis B-Act-Act]:0.38529981739346724767,((gi|256379964|ref|YP_003103624.1| [Actinosynnema mirum DSM 43827 B-Act-Act]:0.18083236156028784092,gi|433608901|ref|YP_007041270.1| [Saccharothrix espanaensis DSM 44229 B-Act-Act]:0.14443757202709281429)73:0.07473727732518387068,(gi|522146715|ref|WP_020657923.1| [Amycolatopsis benzoatilytica B-Act-Act]:0.11069013487419521180,gi|496366426|ref|WP_009075416.1| [Streptomyces B-Act-Act]:0.05760979296409761419)100:0.24655901312068773112)44:0.04541224345029053200)47:0.06176752460700225822)43:0.06114148139898953338)32:0.05469758802859202990)35:0.05878973468299698163,gi|296269651|ref|YP_003652283.1| [Thermobispora bispora DSM 43833 B-Act-Act]:0.31148562251732347939)36:0.04796794003470654377)58:0.08309751366228151914,((gi|357393290|ref|YP_004908131.1| [Kitasatospora setae KM-6054 B-Act-Act]:0.31035720611348815989,gi|522045814|ref|WP_020557023.1| [Streptomyces scabrisporus B-Act-Act]:0.32250297068811650814)99:0.17681939971469873285,(gi|518376293|ref|WP_019546500.1| [Streptomyces sulphureus B-Act-Act]:0.01636192620384618185,gi|515472143|ref|WP_016909470.1| [Streptomyces sulphureus B-Act-Act]:0.02764958095500408969)100:0.27544316841232274751)70:0.05737222214034962131)40:0.07988703273207785338)93:0.13223783086775664497,(((gi|226228667|ref|YP_002762773.1| [Gemmatimonas aurantiaca T-27 B-Gem-Gem]:0.36379368673896200770,gi|495826261|ref|WP_008550840.1| [Pseudovibrio B-Pro-Alp]:0.48556675011804167896)70:0.11593869280533755650,((((gi|491555863|ref|WP_005413454.1| [Stenotrophomonas maltophilia B-Pro-Gam]:0.62321026664776324466,gi|262194849|ref|YP_003266058.1| [Haliangium ochraceum DSM 14365 B-Pro-Del]:0.28033035511431930731)44:0.09098518196153364268,(gi|153003906|ref|YP_001378231.1| [Anaeromyxobacter B-Pro-Del]:0.30739026629561311266,(((gi|488703363|ref|WP_002627341.1| [Cystobacter fuscus B-Pro-Del]:0.16087719328379787576,gi|338532688|ref|YP_004666022.1| [Myxococcus fulvus HW-1 B-Pro-Del]:0.21376608694518886566)27:0.05802688731354489066,((gi|523630929|ref|WP_020768227.1| [Leptospira B-Spi-Spi]:0.30908299539686212576,gi|392402154|ref|YP_006438766.1| [Turneriella parva DSM 21527 B-Spi-Spi]:0.31625311363663494157)55:0.05858468661952617035,gi|383458983|ref|YP_005372972.1| [Corallococcus coralloides DSM 2259 B-Pro-Del]:0.25085923873375087778)39:0.05580233788229486958)16:0.05246462054682056453,(gi|442321065|ref|YP_007361086.1| [Myxococcus stipitatus DSM 14675 B-Pro-Del]:0.20544314414973194327,gi|310817609|ref|YP_003949967.1| [Stigmatella aurantiaca DW4/3-1 B-Pro-Del]:0.16139890321156416531)68:0.11129861823975263635)43:0.05735353302793872593)64:0.06528980359354207008)57:0.04525365895482334755,gi|494028424|ref|WP_006970565.1| [Plesiocystis pacifica B-Pro-Del]:0.39704092357728243412)82:0.08809232139468949063,gi|226225529|ref|YP_002759635.1| [Gemmatimonas aurantiaca T-27 B-Gem-Gem]:0.46282576460718383160)53:0.04116133655829456311)85:0.14855413233109429627,(((gi|162451014|ref|YP_001613381.1| [Sorangium cellulosum So ce56 B-Pro-Del]:0.25949580495562080129,gi|442320639|ref|YP_007360660.1| [Myxococcus stipitatus DSM 14675 B-Pro-Del]:0.28676038162820033373)70:0.08694639040139923170,(gi|519074633|ref|WP_020230508.1| [Acidovorax B-Pro-Bet]:0.40849332333967436348,gi|226942602|ref|YP_002797675.1| [Azotobacter vinelandii DJ B-Pro-Gam]:0.32978755215622435060)85:0.12803565267092567592)97:0.16767307549115834098,gi|522206954|ref|WP_020714421.1| [Acidobacteriaceae B-Aci-Aci]:0.69221849566768334228)72:0.13860149450682873740)43:0.04612502727249148671)83:0.21943659566638690217,(((gi|242278422|ref|YP_002990551.1| [Desulfovibrio salexigens DSM 2638 B-Pro-Del]:0.62212778225114573338,(gi|517481811|ref|WP_018652391.1| [Actinobacillus capsulatus B-Pro-Gam]:0.48421933721692056452,(gi|498348801|ref|WP_010662957.1| [Marinilabilia salmonicolor B-Bac-Bac]:0.26987771531362686472,gi|496477376|ref|WP_009186137.1| [Cecembia lonarensis B-Bac-Cyt]:0.25844481437077604369)100:0.38839884963418458419)100:0.29552286715847914111)26:0.06312144601325983539,((((gi|497839101|ref|WP_010153257.1| [SAR324 cluster B-Pro-Del]:0.42393897980536732195,(gi|518897542|ref|WP_020053417.1| [alpha proteobacterium SCGC AAA015-N04 B-Pro-Alp]:0.30045954138266472988,gi|294084043|ref|YP_003550801.1| [Candidatus Puniceispirillum marinum IMCC1322 B-Pro-Alp]:0.47652076410575683330)86:0.14442620345491685718)97:0.23541745616095854921,((gi|374289836|ref|YP_005036921.1| [Bacteriovorax marinus SJ B-Pro-Del]:0.50833206533864694343,gi|471261252|ref|YP_007644107.1| [Bdellovibrio exovorus JSS B-Pro-Del]:0.27907198979131209171)50:0.09206032413390348446,(gi|544852585|ref|WP_021267156.1| [Bacteriovorax B-Pro-Del]:0.52220929944706118153,(gi|426402860|ref|YP_007021831.1| [Bdellovibrio bacteriovorus str. Tiberius B-Pro-Del]:0.32707666350381309206,gi|488859874|ref|WP_002772114.1| [Leptonema illini B-Spi-Spi]:0.27331659348516301744)54:0.12629556987701645587)80:0.10476747975813982539)44:0.05547408641693398618)76:0.16646138492486078908,((gi|489891605|ref|WP_003795055.1| [Kingella B-Pro-Bet]:0.54935624416024131378,(gi|496186639|ref|WP_008911146.1| [Providencia burhodogranariea B-Pro-Gam]:0.68010031678992632909,(gi|494043293|ref|WP_006985414.1| [Cardiobacterium valvarum B-Pro-Gam]:0.29618685949731254903,(gi|345428948|ref|YP_004822064.1| [Haemophilus parainfluenzae T3T1 B-Pro-Gam]:0.15006775026407986884,(gi|496976170|ref|WP_009425505.1| [Neisseria B-Pro-Bet]:0.23285936574731633253,gi|491981682|ref|WP_005704640.1| [Aggregatibacter aphrophilus B-Pro-Gam]:0.13006634601309174926)49:0.06867587206280115208)92:0.09574791904308373180)100:0.11515820773735271909)95:0.13146927602669539192)97:0.26871000640413422733,gi|518684624|ref|WP_019846317.1| [Dickeya zeae B-Pro-Gam]:0.42224966374280364922)31:0.09706893928915785730)46:0.11046838661827206030,gi|494435490|ref|WP_007228769.1| [marine gamma proteobacterium HTCC2148 B-Pro-Gam]:0.45980631785257247701)71:0.14264601537173529633)10:0.08623591842485120451,(((gi|492962255|ref|WP_006070340.1| [Vibrio shilonii B-Pro-Gam]:0.52051397165122281763,gi|494076828|ref|WP_007018883.1| [Bermanella marisrubri B-Pro-Gam]:0.47652424782708413531)24:0.06068201616739506837,((gi|550234944|ref|WP_022592762.1| [Vibrio nigripulchritudo B-Pro-Gam]:0.30700740074068189056,gi|491617301|ref|WP_005474856.1| [Vibrio B-Pro-Gam]:0.32744622811303863985)45:0.07588043361071472592,(gi|375133215|ref|YP_005049623.1| [Vibrio furnissii NCTC 11218 B-Pro-Gam]:0.27138481902540023682,(gi|490885896|ref|WP_004747865.1| [Vibrio tubiashii B-Pro-Gam]:0.19585271672724288705,gi|515584907|ref|WP_017017610.1| [Enterovibrio calviensis B-Pro-Gam]:0.19950128892776566869)80:0.08418899588161735115)37:0.06596170595457831465)38:0.08531032200044773306)66:0.11795446464993750157,((gi|491638087|ref|WP_005495616.1| [Pseudoalteromonas luteoviolacea B-Pro-Gam]:0.39334710924425292378,(gi|518442554|ref|WP_019612761.1| [Psychromonas ossibalaenae B-Pro-Gam]:0.22881881090765585074,gi|170724816|ref|YP_001758842.1| [Shewanella woodyi ATCC 51908 B-Pro-Gam]:0.17345777390810893093)97:0.15908040324553782141)72:0.10332530899296937799,((gi|516395364|ref|WP_017784762.1| [Aeromonas hydrophila B-Pro-Gam]:0.30821617303049736458,(gi|550991477|ref|YP_008682087.1| [Comamonadaceae B-Pro-Bet]:0.37376852746090177826,(gi|544771390|ref|WP_021196668.1| [Ralstonia B-Pro-Bet]:0.23244113992906187405,(gi|493819497|ref|WP_006767032.1| [Burkholderia dolosa B-Pro-Bet]:0.26347468746594154831,(((gi|522143479|ref|WP_020654688.1| [Massilia niastensis B-Pro-Bet]:0.28617997261926636510,gi|518780152|ref|WP_019937441.1| [Bordetella B-Pro-Bet]:0.23169112371532174510)67:0.05917149315017023598,gi|518404743|ref|WP_019574950.1| [Curvibacter lanceolatus B-Pro-Bet]:0.19218100993776582319)33:0.03449288142711416649,gi|491188496|ref|WP_005046853.1| [Acinetobacter calcoaceticus B-Pro-Gam]:0.25279396755693467336)70:0.06159818304319009119)42:0.03832023093591058888)76:0.10506965682770438852)43:0.05392264474779331213)71:0.12166312601413746541,(gi|543579309|ref|WP_021027682.1| [Comamonas B-Pro-Bet]:0.32486695337707865994,gi|495110828|ref|WP_007835648.1| [Variovorax B-Pro-Bet]:0.22785035808633521959)100:0.23034397532651831875)69:0.13664056105498448290)37:0.06817782873360794804)92:0.15581982815173223145)2:0.01670326338049010761)2:0.04122913061966394094)16:0.08853987764733213528)30:0.08529987761843563221,(gi|494934970|ref|WP_007661001.1| [Pontibacter B-Bac-Cyt]:0.24863076559546490318,gi|517289332|ref|WP_018478150.1| [Pontibacter roseus B-Bac-Cyt]:0.23280189338961779222)99:0.15731904083161707408)9:0.05028048265847841203,((gi|551194401|ref|WP_022822479.1| [Hymenobacter norwichensis B-Bac-Cyt]:0.63031541908343780012,(gi|517806070|ref|WP_018976278.1| [Saccharibacillus kuerlensis B-Fir-Bac]:0.25945895125850554352,(gi|374996200|ref|YP_004971699.1| [Desulfosporosinus orientis DSM 765 B-Fir-Clo]:0.16821244873824398036,(gi|497761727|ref|WP_010075911.1| [Clostridium cellulovorans B-Fir-Clo]:0.19266220939092867925,(gi|374995150|ref|YP_004970649.1| [Desulfosporosinus orientis DSM 765 B-Fir-Clo]:0.12581394624393543724,(gi|20089257|ref|NP_615332.1| [Methanosarcina acetivorans C2A A-Eur-Met]:0.06237058655871483698,gi|410670955|ref|YP_006923326.1| [Methanolobus psychrophilus R15 A-Eur-Met]:0.10040467687384260764)100:0.16021353245733532811)100:0.12021232538103879262)89:0.06732215689299908545)61:0.05930458301845514119)100:0.25834433611844392908)21:0.05589525805215136978,((gi|251794619|ref|YP_003009350.1| [Paenibacillus B-Fir-Bac]:0.30436687414001678542,(gi|522105864|ref|WP_020617073.1| [Paenibacillus daejeonensis B-Fir-Bac]:0.30446314899299692369,gi|546572324|ref|WP_021878136.1| [Paenibacillus B-Fir-Bac]:0.40714483245643967591)28:0.04493295779892120950)16:0.05098921943026273051,((((gi|518757162|ref|WP_019914788.1| [Paenibacillus B-Fir-Bac]:0.30417062065474703703,gi|488572697|ref|YP_007910496.1| [Bacillus B-Fir-Bac]:0.42926271010579580834)24:0.11742014862565261502,((gi|495213591|ref|WP_007938370.1| [Pelosinus B-Fir-Neg]:0.73979104128692751985,(gi|544631068|ref|WP_021066762.1| [Exiguobacterium pavilionensis B-Fir-Bac]:0.44088416545968789340,gi|494375776|ref|WP_007200648.1| [Bacillus macauensis B-Fir-Bac]:0.57841669056940359095)44:0.06349155357872759975)20:0.04722935605949712956,(gi|512484161|ref|WP_016428736.1| [Paenisporosarcina B-Fir-Bac]:0.46813439407913931545,gi|172057153|ref|YP_001813613.1| [Exiguobacterium sibiricum 255-15 B-Fir-Bac]:0.46934612797239116944)34:0.12604138856770680244)2:0.03017581675561201160)3:0.04271355241893408372,(gi|518469236|ref|WP_019639443.1| [Paenibacillus fonticola B-Fir-Bac]:0.51049964866977148858,(gi|497303579|ref|WP_009617796.1| [Desulfosporosinus B-Fir-Clo]:0.31203342782668397337,((gi|488114343|ref|WP_002185740.1| [Bacillus cereus B-Fir-Bac]:0.40211888213728291808,(gi|516285386|ref|WP_017688693.1| [Paenibacillus B-Fir-Bac]:0.34073360786173029213,gi|546580044|ref|WP_021879349.1| [Paenibacillus B-Fir-Bac]:0.21849668570755290120)92:0.13876234189948891129)58:0.06170791012302200701,gi|261407295|ref|YP_003243536.1| [Paenibacillus B-Fir-Bac]:0.24986380145914385831)37:0.05833520841023603215)38:0.04915448624709375242)5:0.04247402437288307075)1:0.04176434898017909736,(gi|517579999|ref|WP_018750207.1| [Paenibacillus sanguinis B-Fir-Bac]:0.39929849911172432542,gi|496515205|ref|WP_009223488.1| [Paenibacillus B-Fir-Bac]:0.36279259747948477965)95:0.31010291269378165158)1:0.02174604158215416583)24:0.08196529524146710377)10:0.10303656046741387076)2:0.08530994037286661336)2:0.06411341494954952980,(((gi|495627388|ref|WP_008351967.1| [Thiovulum B-Pro-Eps]:1.11973187038469412791,((TPC1_10343 [Trepomonas]:0.32852833066041925436,TPC1_11041 [Trepomonas]:0.49374558569772403205)95:0.28734454918055352124,(TPC1_10653 [Trepomonas]:1.05814886152143072806,TPC1_14503 [Trepomonas]:0.43830012236200688314)100:0.61342359574313232162)100:0.45673610284504734258)40:0.22367176176820510736,(gi|374724231|gb|EHR76311.1| [uncultured marine group II euryarchaeote A-Eur]:0.83370246862574992619,((gi|490244045|ref|WP_004142253.1| [Cardiobacterium hominis B-Pro-Gam]:0.38767765728702102690,(gi|52425483|ref|YP_088620.1| [Mannheimia succiniciproducens MBEL55E B-Pro-Gam]:0.32400943698772327606,gi|470166041|ref|YP_007547128.1| [Bibersteinia trehalosi USDA-ARS-USMARC-192 B-Pro-Gam]:0.35606435566423216832)100:0.27183725229733929352)96:0.27010800730162753958,((gi|518870300|ref|WP_020026176.1| [gamma proteobacterium SCGC AAA076-D13 B-Pro-Gam]:0.21266892131078554695,gi|83595889|gb|ABC25251.1| [uncultured marine B]:0.34691019793521987724)98:0.26212447048568870978,(gi|148652883|ref|YP_001279976.1| [Psychrobacter B-Pro-Gam]:0.43625184067921796149,gi|496652367|ref|WP_009294860.1| [Campylobacter B-Pro-Eps]:0.80556876496952989353)42:0.06921186973835356804)53:0.10191503187035859390)73:0.16542001489621016574)36:0.05066225628621650462)26:0.09994649500811585152,(gi|375011124|ref|YP_004988112.1| [Owenweeksia hongkongensis DSM 17368 B-Bac-Fla]:0.37545477729296067304,((gi|494230777|ref|WP_007138800.1| [Flavobacterium frigoris B-Bac-Fla]:0.23777780926468086720,(gi|120435938|ref|YP_861624.1| [Gramella forsetii KT0803 B-Bac-Fla]:0.22036897595569637787,gi|495476160|ref|WP_008200847.1| [Algoriphagus B-Bac-Cyt]:0.21780491321514561243)67:0.10290567285814675169)95:0.12279417590805133398,(gi|497465991|ref|WP_009780189.1| [Leeuwenhoekiella blandensis B-Bac-Fla]:0.42888387463276500533,(gi|517285347|ref|WP_018474165.1| [Echinicola pacifica B-Bac-Cyt]:0.34696242495889700885,gi|431798976|ref|YP_007225880.1| [Echinicola vietnamensis DSM 17526 B-Bac-Cyt]:0.31346768745147551849)97:0.12043927442785144766)41:0.05982892903047141997)63:0.07425303088017100317)99:0.24410911616086727882)27:0.10428267548270547804)4:0.12932077298459401793,(gi|488790351|ref|WP_002702757.1| [Treponema saccharophilum B-Spi-Spi]:0.85394625950568703310,gi|495320376|ref|WP_008045122.1| [Reinekea blandensis B-Pro-Gam]:0.78468155609975931419)16:0.07855603172566069659)95:0.19785410700293593056,(gi|110638060|ref|YP_678269.1| [Cytophaga hutchinsonii ATCC 33406 B-Bac-Cyt]:0.42071737506429623954,gi|516340844|ref|WP_017730877.1| [Nafulsella turpanensis B-Bac-Cyt]:0.31393374722567396473)53:0.06983591437797609380)15:0.12112310128764987305,(gi|495780114|ref|WP_008504693.1| [Mucilaginibacter paludis B-Bac-Sph]:0.61437817001395744754,(gi|488925592|ref|WP_002836667.1| [Campylobacter coli B-Pro-Eps]:0.90488975106687741246,gi|471314714|ref|YP_007600069.1| [Helicobacter cinaedi ATCC BAA-847 B-Pro-Eps]:0.36013549270130157387)100:0.28409570077094303819)60:0.13257423763242212611)9:0.00124166261657234281)18:0.03725648012208444132)11:0.04077254760700314146)18:0.03929293570336129388)12:0.03502100646740344270)33:0.07045904812814840490)41:0.04261641491558289252,gi|545415761|ref|WP_021654707.1| [Clostridiales B-Fir-Clo]:0.55076337288344645593)29:0.04625802483915798097,gi|312129918|ref|YP_003997258.1| [Leadbetterella byssophila DSM 17132 B-Bac-Cyt]:0.54079624761878464234)23:0.07398579153010914622)11:0.03395187145804662993,(gi|494601341|ref|WP_007359594.1| [Opitutaceae B-Ver-Opi]:0.40192869104799777702,(gi|551201330|ref|WP_022829380.1| [Sphingobacterium paucimobilis B-Bac-Sph]:0.39538738099146408800,gi|519058024|ref|WP_020213899.1| [Flavobacterium rivuli B-Bac-Fla]:0.28803578117733358299)35:0.05069114197976987840)40:0.07605531017083624890)67:0.10804350149764770095,((gi|496962206|ref|WP_009421533.1| [Capnocytophaga B-Bac-Fla]:0.44356674410796370633,(gi|170718017|ref|YP_001785059.1| [Haemophilus somnus 2336 B-Pro-Gam]:0.13220003958388126808,gi|517480542|ref|WP_018651124.1| [Actinobacillus capsulatus B-Pro-Gam]:0.10494274960556600196)100:0.33842553144654929920)71:0.14782172879862681691,((gi|548241589|ref|WP_022459715.1| [Alistipes putredinis B-Bac-Bac]:0.23323473709414244137,(gi|548025093|ref|WP_022373830.1| [Sutterella B-Pro-Bet]:0.60004696822971104186,gi|512679521|ref|WP_016473755.1| [Sutterella wadsworthensis B-Pro-Bet]:0.51469390195974040747)100:0.39920163573570932591)33:0.11918726347922165010,((((gi|319901696|ref|YP_004161424.1| [Bacteroides helcogenes P 36-108 B-Bac-Bac]:0.22710135562829603106,(gi|546755726|ref|WP_021890931.1| [Bacteroides B-Bac-Bac]:0.00950979393587538836,gi|496137836|ref|WP_008862343.1| [Barnesiella intestinihominis B-Bac-Bac]:0.00000085571199287428)100:0.19386893187285400564)65:0.05580420286217225440,((gi|547188403|ref|WP_021930219.1| [Tannerella B-Bac-Bac]:0.26392475714445789992,(gi|496417395|ref|WP_009126242.1| [Bacteroides fluxus B-Bac-Bac]:0.21270008678339730190,gi|548141639|ref|WP_022383730.1| [Bacteroides B-Bac-Bac]:0.22034581035959413531)62:0.05588612104921676649)38:0.04221932820581469209,(gi|547315954|ref|WP_022047489.1| [Odoribacter laneus B-Bac-Bac]:0.12777160610044871469,((gi|494931103|ref|WP_007657137.1| [Parabacteroides goldsteinii B-Bac-Bac]:0.00152814587025468110,gi|498502234|ref|WP_010802936.1| [Parabacteroides B-Bac-Bac]:0.00493610529573578621)100:0.14639327054113926430,gi|496425751|ref|WP_009134598.1| [Alistipes indistinctus B-Bac-Bac]:0.19382496953480995994)39:0.02730230870523853853)48:0.03297963010869162104)52:0.03781791099111265347)62:0.06621020208996468426,((gi|547245389|ref|WP_021981149.1| [Paraprevotella clara B-Bac-Bac]:0.00672845149801275851,gi|495896703|ref|WP_008621282.1| [Bacteroidetes B]:0.00000085571199287428)100:0.23878888003068324264,(gi|517979985|ref|WP_019150193.1| [Alistipes senegalensis B-Bac-Bac]:0.26284634683778218545,gi|497282973|ref|WP_009597190.1| [Alistipes B-Bac-Bac]:0.21165781143538067721)47:0.06151449807949619514)55:0.06612217154735293423)40:0.04318647257685632318,(gi|517959471|ref|WP_019129679.1| [Bacteroidales B-Bac-Bac]:0.27419212242716972661,(gi|547462613|ref|WP_022081812.1| [Bacteroides B-Bac-Bac]:0.22593736879969911202,gi|150010134|ref|YP_001304877.1| [Parabacteroides distasonis ATCC 8503 B-Bac-Bac]:0.22332370980933730076)100:0.14112076453714311741)92:0.12153079124009347201)25:0.04716923458491269899)28:0.06475348829627773639)81:0.13181718852690474386)84:0.10026390093291982775,(gi|237808606|ref|YP_002893046.1| [Tolumonas auensis DSM 9187 B-Pro-Gam]:0.19971679439511189069,(gi|375263502|ref|YP_005025732.1| [Vibrio B-Pro-Gam]:0.30110385062569250403,(gi|488369507|ref|WP_002438892.1| [Escherichia hermannii B-Pro-Gam]:0.22968896584538792127,(gi|261821731|ref|YP_003259837.1| [Pectobacterium wasabiae WPP163 B-Pro-Gam]:0.18002927602916568572,gi|387889129|ref|YP_006319427.1| [Shimwellia blattae DSM 4481 = NBRC 105725 B-Pro-Gam]:0.36079160140941279877)57:0.06237163609987990409)81:0.10449454033253414986)66:0.05706254747363598279)100:0.20634575930489346129)64:0.05925692229008230894)27:0.02113025924910841638)100:0.20210925899282264351)94:0.07449994035715985785)96:0.14400245974567574270,(gi|516028095|ref|WP_017458678.1| [Enterobacter cloacae B-Pro-Gam]:0.07344741757439944563,gi|494612729|ref|WP_007370975.1| [Kosakonia radicincitans B-Pro-Gam]:0.05711198757588578645)99:0.05261392378890765442)48:0.02151901259426687932,((gi|498976489|ref|XP_004528333.1| [Ceratitis capitata E-Met-Art]:0.25293404486646658968,gi|440288622|ref|YP_007341387.1| [Enterobacteriaceae B-Pro-Gam]:0.11241336178794508749)32:0.01648577638501282430,(gi|493872483|ref|WP_006818952.1| [Yokenella regensburgei B-Pro-Gam]:0.07197473059200536205,((gi|489112139|ref|WP_003021993.1| [Citrobacter B-Pro-Gam]:0.00313131738084555930,gi|380845192|gb|AFE84651.1| [Citrobacter freundii B-Pro-Gam]:0.00305614365953059321)100:0.04340630146724669403,gi|391322492|gb|EIQ79171.1| [Shigella flexneri 1235-66 B-Pro-Gam]:0.02205244114331251018)100:0.08571446088384346296)58:0.03482385077715088872)29:0.02617608211932190287)67:0.03791991511264080489)100:0.05504955969604702348,gi|490303930|ref|WP_004199249.1| [Klebsiella pneumoniae B-Pro-Gam]:0.00749624788254780582);

(((gi|550364582|ref|WP_022613873.1| [Vibrio nigripulchritudo B-Pro-Gam]:0.25177796613752673194,gi|497285000|ref|WP_009599217.1| [Vibrio caribbenthicus B-Pro-Gam]:0.22321995975103589571)71:0.18779483444322833674,(((gi|522071343|ref|WP_020582552.1| [Endozoicomonas elysicola B-Pro-Gam]:0.09015587769995171696,gi|443708814|gb|ELU03779.1| [Capitella teleta E-Met-Ann]:0.07813485021433715094)87:0.16520263639928298161,(gi|37676659|ref|NP_937055.1| [Vibrio vulnificus YJ016 B-Pro-Gam]:0.43859230716881841827,(gi|495490915|ref|WP_008215598.1| [Vibrionales B-Pro-Gam]:0.00501765632756812508,gi|515625405|ref|WP_017058005.1| [Vibrio kanaloae B-Pro-Gam]:0.09200367933548600496)94:0.26468104632825945055)34:0.07067106780532741994)5:0.03675842662219282186,(((gi|497390379|ref|WP_009704592.1| [Vibrio B-Pro-Gam]:0.00000093625667888608,gi|525853583|ref|YP_008270173.1| [Vibrio parahaemolyticus O1 K33 str. CDC_K4557 B-Pro-Gam]:0.00000093625667888608)88:0.01409008603393400658,gi|543974555|ref|YP_008549301.1| [Vibrio alginolyticus NBRC 15630 = ATCC 17749 B-Pro-Gam]:0.01468918136082726124)57:0.00000093625667888608,gi|525848305|ref|YP_008268950.1| [Vibrio parahaemolyticus O1 Kuk str. FDA_R31 B-Pro-Gam]:0.04328765278211343936)90:0.19237875832162384948)6:0.10952080881162561121)18:0.08675227660959408671,(gi|518113168|ref|WP_019283376.1| [Vibrio anguillarum B-Pro-Gam]:0.33960118406511613509,((gi|15601346|ref|NP_232977.1| [Vibrio cholerae O1 biovar El Tor str. N16961 B-Pro-Gam]:0.01550879453026945964,gi|446503664|ref|WP_000581518.1| [Vibrio cholerae B-Pro-Gam]:0.00000093625667888608)99:0.25340883787459395071,((gi|515569959|ref|WP_017002769.1| [Enterovibrio norvegicus B-Pro-Gam]:0.22969386121317292293,((gi|531078556|dbj|GAD29535.1| [Photobacterium leiognathi lrivu.4.1 B-Pro-Gam]:0.13426473641823122307,TPC1_10673 [Trepomonas]:0.39364072271964922756)87:0.37012088784588942358,gi|488493651|ref|WP_002537095.1| [Grimontia B-Pro-Gam]:0.20655543591463423891)32:0.06480779306354647606)68:0.20286383979133157385,(((gi|492951021|ref|WP_006059106.1| [Holdemania filiformis B-Fir-Ery]:0.44192780174096973900,((gi|545636350|ref|WP_021750074.1| [Oscillibacter B-Fir-Clo]:0.21444081517570931505,(gi|551545546|ref|XP_005760742.1| [Emiliania huxleyi CCMP1516 E-Iso-Noe]:0.98514055179963122555,gi|547286091|ref|WP_022019187.1| [Firmicutes B-Fir]:0.04045785573953437214)28:0.17238627091901118082)39:0.26576682065207568595,(gi|493618858|ref|WP_006571055.1| [Pseudoflavonifractor capillosus B-Fir-Clo]:0.20996411912501164454,((gi|332297216|ref|YP_004439138.1| [Treponema brennaborense DSM 12168 B-Spi-Spi]:0.24889980593791316554,gi|547812359|ref|WP_022221415.1| [Firmicutes B-Fir]:0.34892991045894705682)62:0.12379641557976173161,gi|512182777|ref|WP_016409661.1| [Clostridium B-Fir-Clo]:0.33170084235016383811)41:0.08132448554005998476)57:0.16571221283341380781)36:0.19051764756247366317)13:0.35461956137613320772,((gi|515867114|ref|WP_017297738.1| [Nodosilinea nodulosa B-Cya-Osc]:0.38749975353648141718,(gi|517112783|ref|WP_018301601.1| [Wenxinia marina B-Pro-Alp]:0.49569127107188992731,gi|86605839|ref|YP_474602.1| [Synechococcus B-Cya-Osc]:0.22840353464021850849)47:0.14081967150619226214)4:0.09968229072760988185,(((((((gi|161520545|ref|YP_001583972.1| [Burkholderia multivorans ATCC 17616 B-Pro-Bet]:0.04916040702956026714,gi|134293899|ref|YP_001117635.1| [Burkholderia vietnamiensis G4 B-Pro-Bet]:0.19661247853928859319)49:0.09763123916854767048,(gi|549450758|ref|YP_008599398.1| [Ralstonia pickettii DTP0602 B-Pro-Bet]:0.03471478034849482391,gi|517123352|ref|WP_018312170.1| [Cupriavidus B-Pro-Bet]:0.06501629550285804859)95:0.14480592762853314315)11:0.05317607820379802175,(gi|340787512|ref|YP_004752977.1| [Collimonas fungivorans Ter331 B-Pro-Bet]:0.14572533769783480029,gi|517244913|ref|WP_018433731.1| [Burkholderia B-Pro-Bet]:0.28200944050501530747)23:0.08082598198501776687)21:0.05651040562994894684,((((gi|493165770|ref|WP_006170943.1| [Synechococcus B-Cya-Osc]:0.20684056724170374331,gi|493966540|ref|WP_006909863.1| [Cyanobium B-Cya-Osc]:0.19507803309932586489)73:0.30714532666743749045,(gi|522194702|ref|WP_020702169.1| [Oxalobacteraceae B-Pro-Bet]:0.04117422550437992851,gi|495725703|ref|WP_008450282.1| [Janthinobacterium B-Pro-Bet]:0.06364354497964842816)50:0.10049161862348973684)9:0.03274863577378157864,gi|124267395|ref|YP_001021399.1| [Methylibium petroleiphilum PM1 B-Pro-Bet]:0.43674318629237529610)9:0.16405794250019653524,(gi|518482316|ref|WP_019652523.1| [Variovorax paradoxus B-Pro-Bet]:0.26202865554048659913,((gi|89898849|ref|YP_521320.1| [Rhodoferax ferrireducens T118 B-Pro-Bet]:0.45953695264767235873,gi|260222330|emb|CBA31787.1| [Curvibacter putative symbiont of Hydra magnipapillata B-Pro-Bet]:0.11889539104646974776)93:0.24166495535635973413,gi|497543505|ref|WP_009857703.1| [Rubrivivax benzoatilyticus B-Pro-Bet]:0.38415031333228605304)44:0.13688011942715072600)5:0.08050092509088778436)2:0.01547206906445472777)11:0.08023381375443992825,gi|497200970|ref|WP_009515232.1| [Hydrogenophaga B-Pro-Bet]:0.34068466906525829430)9:0.12784123998128188449,gi|121602929|ref|YP_980258.1| [Polaromonas naphthalenivorans CJ2 B-Pro-Bet]:0.34732425047742887525)2:0.03328571325491211375,((gi|518758673|ref|WP_019916163.1| [Rhodocyclaceae B-Pro-Bet]:0.07596089639832818985,gi|519010439|ref|WP_020166314.1| [Methyloversatilis universalis B-Pro-Bet]:0.00000093625667888608)97:0.69114234856847012178,((gi|494162660|ref|WP_007102394.1| [Synechococcus B-Cya-Osc]:0.16746840867136400521,gi|148239511|ref|YP_001224898.1| [Synechococcus B-Cya-Osc]:0.46961987273741556681)83:0.10464757175989955473,((gi|124023455|ref|YP_001017762.1| [Prochlorococcus marinus str. MIT 9303 B-Cya-Pro]:0.11977821026633184154,(gi|124026080|ref|YP_001015196.1| [Prochlorococcus marinus str. NATL1A B-Cya-Pro]:0.53212257389432759958,gi|498003040|ref|WP_010317196.1| [Synechococcus B-Cya-Osc]:0.36297734807738041285)10:0.11796610864683243491)9:0.13154775518622630059,((gi|33240325|ref|NP_875267.1| [Prochlorococcus marinus subsp. marinus str. CCMP1375 B-Cya-Pro]:0.39748986234554151142,gi|159903503|ref|YP_001550847.1| [Prochlorococcus marinus str. MIT 9211 B-Cya-Pro]:0.56097029737890591328)26:0.26293370754949763057,gi|493907451|ref|WP_006853092.1| [Synechococcus B-Cya-Osc]:0.25418505426636467392)13:0.18721169887116745345)13:0.05997429383917267376)100:0.78933123948631267464)4:0.09914255113318699852)5:0.04757363028455637022)3:0.11597211573021624920)3:0.15908891040350861545,(((gi|493502982|ref|WP_006457465.1| [Synechococcus B-Cya-Osc]:0.48700860974000059755,gi|498166589|ref|WP_010480745.1| [Acaryochloris B-Cya-Osc]:0.40559860817610077222)92:0.50048977463654842346,((((((gi|546882474|ref|WP_021901156.1| [Coprobacillus B-Fir-Ery]:0.67615932297353820157,gi|428306194|ref|YP_007143019.1| [Crinalium epipsammum PCC 9333 B-Cya-Osc]:0.27371552789673669892)13:0.10023685264502672776,(((gi|428309754|ref|YP_007120731.1| [Microcoleus B-Cya-Osc]:0.10720376452078546337,gi|493030555|ref|WP_006099955.1| [Coleofasciculus chthonoplastes B-Cya-Osc]:0.18008767732064087652)61:0.07965532744909467611,((((gi|516354029|ref|WP_017744062.1| [Scytonema hofmanni B-Cya-Nos]:0.15505839160628029361,gi|515888041|ref|WP_017318624.1| [Mastigocladopsis repens B-Cya-Sti]:0.04489674523137240220)43:0.01743390654003609819,((gi|427737181|ref|YP_007056725.1| [Rivularia B-Cya-Nos]:0.42460753374310006292,gi|515382888|ref|WP_016876485.1| [Chlorogloeopsis B-Cya-Sti]:0.01673201784203845466)8:0.02944269768217990316,(gi|497069663|ref|WP_009456620.1| [Fischerella B-Cya-Sti]:0.07520606823562191179,gi|515357346|ref|WP_016866002.1| [Fischerella muscicola B-Cya-Sti]:0.00000093625667888608)86:0.08457005322375397982)6:0.04626202911838558224)0:0.00000093625667888608,gi|428208088|ref|YP_007092441.1| [Chroococcidiopsis thermalis PCC 7203 B-Cya-Ple]:0.21242542599057356867)20:0.07189917521939892531,(gi|434391229|ref|YP_007126176.1| [Gloeocapsa B-Cya-Osc]:0.17117978509233672257,(gi|497468916|ref|WP_009783114.1| [Lyngbya B-Cya-Osc]:0.27506195829757768001,gi|497319061|ref|WP_009633274.1| [Synechocystis B-Cya-Osc]:0.02934801921003577646)28:0.12374922621471623474)6:0.02536274906314915298)16:0.11717827084004807381)19:0.18490380206702991539,((gi|224371773|ref|YP_002605937.1| [Desulfobacterium autotrophicum HRM2 B-Pro-Del]:0.18635860473182810915,gi|242280979|ref|YP_002993108.1| [Desulfovibrio salexigens DSM 2638 B-Pro-Del]:0.20781945371670415557)89:0.14645293608715745370,((gi|495584627|ref|WP_008309206.1| [Leptolyngbya B-Cya-Osc]:0.50836827708412912763,((gi|498086214|ref|WP_010400370.1| [Paracoccus B-Pro-Alp]:0.53036145133372480931,(gi|496163097|ref|WP_008887604.1| [Citreicella B-Pro-Alp]:0.41695105028644435796,((gi|479198357|ref|YP_007827583.1| [Synergistetes B-Syn]:0.69441062132613673441,(gi|490193479|ref|WP_004092052.1| [Hafnia alvei B-Pro-Gam]:0.00000093625667888608,gi|496089360|ref|WP_008813867.1| [Enterobacteriaceae B-Pro-Gam]:0.00000093625667888608)100:0.36047605114120201408)60:0.22219998090181974915,((gi|493583514|ref|WP_006536534.1| [Proteus penneri B-Pro-Gam]:0.10550692177664361404,gi|386741636|ref|YP_006214815.1| [Providencia stuartii MRSN 2154 B-Pro-Gam]:0.27303479321534140922)37:0.03620601296716610684,(gi|546165433|ref|WP_021807286.1| [Serratia fonticola B-Pro-Gam]:0.21089719804109677281,(gi|226940873|ref|YP_002795947.1| [Laribacter hongkongensis HLHK9 B-Pro-Bet]:0.48328197568352049274,(((gi|446911438|ref|WP_000988694.1| [Shigella flexneri B-Pro-Gam]:0.01570157330357366959,(gi|491185337|ref|WP_005043696.1| [Shigella B-Pro-Gam]:0.00000093625667888608,gi|260857049|ref|YP_003230940.1| [Escherichia coli O26 H11 str. 11368 B-Pro-Gam]:0.00000093625667888608)68:0.00000093625667888608)49:0.00000093625667888608,gi|446911450|ref|WP_000988706.1| [Escherichia B-Pro-Gam]:0.04789022653664157941)89:0.05427947181956192801,(gi|353567383|gb|EHC32600.1| [Salmonella enterica subsp. enterica serovar Gaminara str. A4-567 B-Pro-Gam]:0.04773743908442502210,(gi|489117192|ref|WP_003027037.1| [Citrobacter B-Pro-Gam]:0.06149796613203388496,(gi|490992387|ref|WP_004854120.1| [Klebsiella oxytoca B-Pro-Gam]:0.07962284217670641262,gi|157148472|ref|YP_001455791.1| [Citrobacter koseri ATCC BAA-895 B-Pro-Gam]:0.08062310228327053407)48:0.00167051531466545409)59:0.06063024966716283604)53:0.09400927410391332617)53:0.10762731693643158570)13:0.08620462185278378320)14:0.07898262414934799358)10:0.07817550292731889616)50:0.33259756337585544284)50:0.10250043097088805399)71:0.32518148037128757899,((gi|496582678|ref|WP_009282517.1| [Fibrisoma limi B-Bac-Cyt]:0.02580108617879783850,(gi|551194112|ref|WP_022822190.1| [Hymenobacter norwichensis B-Bac-Cyt]:0.24059874452741572548,gi|517451734|ref|WP_018622535.1| [Spirosoma luteum B-Bac-Cyt]:0.14955214911868158767)36:0.11561189252075032563)32:0.13782397134651991344,(gi|436837495|ref|YP_007322711.1| [Fibrella aestuarina BUZ 2 B-Bac-Cyt]:0.15063281680945758700,gi|518834963|ref|WP_019990875.1| [Rudanella lutea B-Bac-Cyt]:0.11087274209612985043)33:0.02081061894703223336)79:0.15742262052785049864)22:0.13874291329851298760)10:0.18919509681082130603,gi|428226869|ref|YP_007110966.1| [Geitlerinema B-Cya-Osc]:0.33788555982244816711)0:0.08703693407045842712)0:0.10313957485228082700)0:0.12186696959874088186)0:0.04636853865701861394,gi|553739233|ref|WP_023073432.1| [Leptolyngbya B-Cya-Osc]:0.43043124812013044966)0:0.16644837071825821506,(((((gi|397572793|gb|EJK48406.1| [Thalassiosira oceanica E-Bac-Cos]:0.55126773107696336318,gi|145356639|ref|XP_001422535.1| [Ostreococcus lucimarinus CCE9901 E-Vir-Chl]:0.34021067432538476538)30:0.28305696420805581681,gi|323455042|gb|EGB10911.1| [Aureococcus anophagefferens E-Pel-Aur]:0.58127411660726813203)10:0.14493940485798464946,(gi|551667958|ref|XP_005836739.1| [Guillardia theta CCMP2712 E-Cry-Pyr]:0.39688265026250535428,(((((gi|312143858|ref|YP_003995304.1| [Halanaerobium hydrogeniformans B-Fir-Clo]:0.69933475237969844329,(gi|14590669|ref|NP_142737.1| [Pyrococcus horikoshii OT3 A-Eur-The]:0.40310460314362872580,(gi|337285179|ref|YP_004624653.1| [Pyrococcus yayanosii CH1 A-Eur-The]:0.26644814524108401121,gi|341581168|ref|YP_004761660.1| [Thermococcus A-Eur-The]:0.11613584673031566996)83:0.24977552318925499986)98:0.44146352971651392494)15:0.02790307126591919790,((((gi|302392068|ref|YP_003827888.1| [Acetohalobium arabaticum DSM 5501 B-Fir-Clo]:0.28468194322698059384,gi|435853858|ref|YP_007315177.1| [Halobacteroides halobius DSM 5150 B-Fir-Clo]:0.17949986802863890367)83:0.23924890553201910715,(gi|194333817|ref|YP_002015677.1| [Prosthecochloris aestuarii DSM 271 B-Chl-Chl]:0.33013274271144793515,gi|239780220|gb|ACS15385.1| [uncultured B]:0.35333003301203153024)60:0.15914464802211733541)47:0.23365367150822816122,(gi|291279935|ref|YP_003496770.1| [Deferribacter desulfuricans SSM1 B-Def-Def]:0.51378624415281504145,(gi|206890800|ref|YP_002248505.1| [Thermodesulfovibrio yellowstonii DSM 11347 B-Nit-Nit]:0.25224457471629546657,gi|551231525|ref|WP_022855264.1| [Thermodesulfobacterium thermophilum B-The-The]:0.24405043844910048745)97:0.25427431372052244907)91:0.31789661508110322874)23:0.07007347788931622690,((gi|304317812|ref|YP_003852957.1| [Thermoanaerobacterium thermosaccharolyticum DSM 571 B-Fir-Clo]:0.15726957452405579407,(gi|490535092|ref|WP_004400259.1| [Thermoanaerobacter B-Fir-Clo]:0.02401910718343483117,gi|297543811|ref|YP_003676113.1| [Thermoanaerobacter mathranii subsp. mathranii str. A3 B-Fir-Clo]:0.05268717493696225412)70:0.08100290879185642612)75:0.16915472445315707373,((gi|493960439|ref|WP_006903993.1| [Thermaerobacter subterraneus B-Fir-Clo]:0.88546428050983094771,gi|317153614|ref|YP_004121662.1| [Desulfovibrio aespoeensis Aspo-2 B-Pro-Del]:0.44550114424337478036)53:0.10169684843315929257,gi|400756767|ref|YP_006589580.1| [Geobacter sulfurreducens PCA B-Pro-Del]:0.74057804931019111105)46:0.32645114428257038242)27:0.20277850401843930395)17:0.13397242277006954358)31:0.15229636109921698695,gi|188586640|ref|YP_001918185.1| [Natranaerobius thermophilus JW/NM-WN-LF B-Fir-Clo]:0.44701515706180544596)51:0.06509325670482306314,(((((gi|496146609|ref|WP_008871116.1| [Desulfonatronospira thiodismutans B-Pro-Del]:0.62313958805832836418,gi|160901543|ref|YP_001567124.1| [Petrotoga mobilis SJ95 B-The-The]:0.31451516061319306772)13:0.12740461501366920349,(gi|160878858|ref|YP_001557826.1| [Clostridium phytofermentans ISDg B-Fir-Clo]:0.19210197661047762052,((gi|496495601|ref|WP_009204137.1| [Anaerostipes hadrus B-Fir-Clo]:0.00000093625667888608,gi|496559159|ref|WP_009265234.1| [Lachnospiraceae B-Fir-Clo]:0.00000093625667888608)65:0.00000093625667888608,gi|479158986|ref|YP_007788255.1| [butyrate-producing B-Fir-Clo]:0.01574319065960393810)98:0.15711684283617169400)84:0.19070532867953621237)10:0.07352683077006397228,(((gi|490958569|ref|WP_004820382.1| [Peptoniphilus indolicus B-Fir-Clo]:0.35141546467564471756,gi|516999491|ref|WP_018206165.1| [Atribacteria B]:0.34310611982094940675)64:0.22067189074685000794,(gi|494109687|ref|WP_007050471.1| [Anaerofustis stercorihominis B-Fir-Clo]:0.46089552903671454631,(gi|495687173|ref|WP_008411752.1| [Desulfotomaculum hydrothermale B-Fir-Clo]:0.35627418385027176395,gi|491758349|ref|WP_005587226.1| [Clostridium ultunense B-Fir-Clo]:0.08549426148771155365)56:0.12268227515744649370)18:0.03073033656551564519)9:0.08467072173085420095,gi|550907517|ref|WP_022660628.1| [Desulfovibrio longus B-Pro-Del]:0.46142647709650580490)4:0.03463636839266159839)3:0.08938709831361278668,(((gi|492742804|ref|WP_005944967.1| [Blautia hydrogenotrophica B-Fir-Clo]:0.38597967986790671091,((gi|547240230|ref|WP_021976181.1| [Ruminococcus B-Fir-Clo]:0.04880764165623302508,gi|545413923|ref|WP_021652912.1| [Blautia B-Fir-Clo]:0.03030180518934512054)88:0.10246923012443784340,gi|491487339|ref|WP_005345080.1| [Eubacterium hallii B-Fir-Clo]:0.34849978309174828306)61:0.12720960838220113365)25:0.00000093625667888608,(gi|547236127|ref|WP_021972315.1| [Eubacterium B-Fir-Clo]:0.37176032413071447014,((gi|546417824|ref|WP_021858544.1| [Firmicutes B-Fir]:0.12741332077958247848,gi|547769985|ref|WP_022181589.1| [Firmicutes B-Fir]:0.51548341183719714742)40:0.19945252487179923606,(gi|497076767|ref|WP_009461015.1| [Lachnospiraceae B-Fir-Clo]:0.17446191807480024294,(((gi|547209862|ref|WP_021950510.1| [Clostridium B-Fir-Clo]:0.38338200064705224568,gi|547944280|ref|WP_022345422.1| [Clostridium B-Fir-Clo]:0.03668913968064143466)38:0.04646790417901022763,(gi|490752396|ref|WP_004614704.1| [Clostridium B-Fir-Clo]:0.08009367148395997449,gi|496683881|ref|WP_009326079.1| [Subdoligranulum B-Fir-Clo]:0.11228576027535240589)52:0.06870461975260282184)21:0.07687293386304304421,((gi|546349876|ref|WP_021841116.1| [Veillonella B-Fir-Neg]:0.86244015960007336385,gi|497932083|ref|WP_010246239.1| [Peptoniphilus rhinitidis B-Fir-Clo]:0.65417814967784326807)18:0.23857438962055563247,gi|547887816|ref|WP_022292933.1| [Eubacterium rectale B-Fir-Clo]:0.11713512267569907432)6:0.06807943748986881871)1:0.02932451601653314130)5:0.07954946532456184938)3:0.04765672763967250536)8:0.13545041655122297408)7:0.04359479908756736660,gi|547264052|ref|WP_021998619.1| [Ruminococcus B-Fir-Clo]:0.57559485538713028863)4:0.07865289776043422887)1:0.02711499124618762038,(gi|547777088|ref|WP_022188212.1| [Ruminococcus B-Fir-Clo]:0.77386912415926401021,gi|545437622|ref|WP_021675390.1| [Peptostreptococcaceae B-Fir-Clo]:0.44584462016784059957)9:0.05968872314611434887)48:0.39869768668439092840)50:0.27020818881302810510,(((gi|547846490|ref|WP_022253732.1| [Firmicutes B-Fir]:0.22443725194894859065,gi|512175957|ref|WP_016407895.1| [Firmicutes B-Fir]:0.23570297349871863202)54:0.10161961197598398665,(gi|547286177|ref|WP_022019268.1| [Firmicutes B-Fir]:0.08926680824765424738,gi|511079192|ref|WP_016320525.1| [Oscillibacter B-Fir-Clo]:0.28840191429424583136)40:0.11395250134141669818)64:0.38498579881989747342,gi|547884620|ref|WP_022289842.1| [Oscillibacter B-Fir-Clo]:0.73808704402963987157)100:0.72733328519041995364)50:0.24987428464647348791)17:0.04100837762337902759)2:0.25967360523049498600,gi|407006238|gb|EKE22185.1| [uncultured B]:0.32692032507423463006)1:0.01393577247209037973,gi|310778547|ref|YP_003966880.1| [Ilyobacter polytropus DSM 2926 B-Fus-Fus]:0.61040371213123145733)0:0.08059742954247547941)0:0.05381367386551454829,((gi|426403685|ref|YP_007022656.1| [Bdellovibrio bacteriovorus str. Tiberius B-Pro-Del]:0.49562371246302777683,(gi|412985527|emb|CCO18973.1| [Bathycoccus prasinos E-Vir-Chl]:0.70456458283058898129,gi|303281476|ref|XP_003060030.1| [Micromonas pusilla CCMP1545 E-Vir-Chl]:0.20355101351102805607)11:0.08674883707675717925)4:0.13644991538787479279,((gi|298705315|emb|CBJ49005.1| [Ectocarpus siliculosus E-Pha-Ect]:0.39443216005931253099,gi|358339341|dbj|GAA47424.1| [Clonorchis sinensis E-Met-Pla]:0.54962612244173958409)17:0.10475266192270972498,((gi|449682577|ref|XP_002167819.2| [unknown N]:0.65534178347063976044,(gi|405952395|gb|EKC20212.1| [Crassostrea gigas E-Met-Mol]:0.50004978528010912697,(gi|556114207|gb|ESP02859.1| [Lottia gigantea E-Met-Mol]:0.23943326634089240335,(((gi|167535151|ref|XP_001749250.1| [Monosiga brevicollis MX1 E-Cho-Cod]:0.39100150905846037253,gi|514677650|ref|XP_004987683.1| [Salpingoeca rosetta E-Cho-Sal]:0.23102255175363711759)84:0.27698646703289225846,gi|443696366|gb|ELT97084.1| [Capitella teleta E-Met-Ann]:0.46924288748729386933)17:0.12124772120300758571,(gi|291234187|ref|XP_002737023.1| [Saccoglossus kowalevskii E-Met-Hem]:0.22760444272176202918,((((gi|387915350|gb|AFK11284.1| [Callorhinchus milii E-Met-Cho]:0.16436331388396246966,(gi|499020642|ref|XP_004561102.1| [Maylandia zebra M-Cho-Cra]:0.10496835964789612283,gi|432946154|ref|XP_004083794.1| [Oryzias latipes E-Met-Cho]:0.10815278170008338354)72:0.07882717478064860117)32:0.08902212398806449989,gi|512843285|ref|XP_002939482.2| [Xenopus Silurana tropicalis E-Met-Cho]:0.10591026870481376476)8:0.00000093625667888608,gi|327270676|ref|XP_003220115.1| [Anolis carolinensis E-Met-Cho]:0.28186815120054198314)18:0.03104393091650775247,gi|260803920|ref|XP_002596837.1| [Branchiostoma floridae E-Met-Cho]:0.58873022183181122902)35:0.08731664731406875435)11:0.04510223063255146270)2:0.07782453188466122163)5:0.03685757524564305804)7:0.03795112795804415906)13:0.06365892875748530022,(gi|390342605|ref|XP_003725695.1| [Strongylocentrotus purpuratus E-Met-Ech]:0.35205031266259195766,(gi|290986755|ref|XP_002676089.1| [Naegleria gruberi strain NEG-M E-Het-Sch]:0.30524780934868200877,(gi|145549966|ref|XP_001460662.1| [Paramecium tetraurelia strain d4-2 E-Int-Oli]:0.65989451573568902454,gi|118346954|ref|XP_977304.1| [Tetrahymena thermophila E-Int-Oli]:0.26628654396041351315)87:0.30841483694466342858)38:0.27157083585493413391)13:0.20480027546795212534)4:0.13046898161398295946)0:0.20347109244585898091)0:0.08424874191916990884)0:0.05387125062873696774,((gi|15679241|ref|NP_276358.1| [Methanothermobacter thermautotrophicus str. Delta H A-Eur-Met]:0.75454399780717318347,((gi|495790867|ref|WP_008515446.1| [Methanobacterium A-Eur-Met]:0.48319877985098280693,gi|333988341|ref|YP_004520948.1| [Methanobacterium A-Eur-Met]:0.25754415172645661603)26:0.13199446289618468886,gi|325958048|ref|YP_004289514.1| [Methanobacterium A-Eur-Met]:0.33046923352737284096)43:0.11882313877887218379)25:0.20276353500389870943,((gi|336066362|ref|YP_004561220.1| [Erysipelothrix rhusiopathiae str. Fujisawa B-Fir-Ery]:0.90663144315220312031,((gi|546148724|ref|WP_021791076.1| [Thermoplasmatales archaeon I-plasma A-Eur-The]:0.61918002400108662631,gi|546146225|ref|WP_021788601.1| [Thermoplasmatales archaeon Gpl A-Eur-The]:0.79732202291242870729)95:0.57697479036507759442,gi|242399611|ref|YP_002995036.1| [Thermococcus sibiricus MM 739 A-Eur-The]:1.07901551504727488684)75:0.31746925396169706213)12:0.17978933417168216358,gi|123488190|ref|XP_001325111.1| [Trichomonas vaginalis G3 E-Tri-Tri]:0.35917694754207485364)5:0.13651850310065727356)1:0.10421943041541380237)0:0.16105387121919895188)0:0.01975456077167878077,gi|516317019|ref|WP_017713713.1| [Prochlorothrix hollandica B-Cya-Pro]:0.46126936799599360661)0:0.03903176516431967197)44:0.11707355342223572936)42:0.15399383280647380157)18:0.10695807960499599532)3:0.02712419589448113524,gi|545468309|ref|WP_021704807.1| [Vibrio proteolyticus B-Pro-Gam]:0.37465491840121556422);
[truncated: 4,074,156 more chars]
